# Supplementary material for: Genetically linked brain imaging markers of memory decline in aging and Alzheimer's disease
Source: Alzheimers Dement. 2026 Jul 9;22(7):e71663. doi: 10.1002/alz.71663 (PMC13351319; doi:10.1002/alz.71663)
Supplement: Supplementary file 1 — Supporting Information [file ALZ-22-e71663-s002.xlsx]

## Sheet: Table S1
Supplemental Table 1. Participant characteristics for memory GWAS.
Measure	Cohort
	ACT	ADNI	NACC	ROS/MAP
Number of participants	3585	1363	17159	2109
Number of sessions	18337	7217	68628	19888
Number of visits	6.79 (3.00)	7.29 (3.30)	6.37 (3.58)	12.91 (5.77)
Follow-up time (years)	7.33 (4.94)	3.06 (2.72)	4.06 (2.92)	6.87 (5.02)
Baseline age (years)	74.34 (6.50)	74.33 (6.61)	73.97 (8.22)	78.78 (7.43)
Education (years)	15.02 (3.21)	16.06 (2.78)	15.93 (2.84)	16.36 (3.53)
Sex (% female)	56.3	43.3	52.7	70.9
APOE ε4 (% positive)	26.16	44.16	40.81	24.99
Baseline diagnosis (% CU/MCI/AD)	100/0/0	38.5/47.3/14.2	50.6/26.3/23.1	70.8/23.9/5.3
Note: Values denoted as mean (standard deviation) or frequency.

## Sheet: Table S2
Supplemental Table 2. All UKB IDPs and heritability estimate by modality and measure.
IDP	modality	measure	pass_cutoff	heritability
AmygNuclei_lh_volume_Accessory-Basal-nucleus	structural	volume	yes	0.156681
AmygNuclei_lh_volume_Anterior-amygdaloid-area-AAA	structural	volume	yes	0.157437
AmygNuclei_lh_volume_Basal-nucleus	structural	volume	yes	0.183282
AmygNuclei_lh_volume_Central-nucleus	structural	volume	yes	0.135307
AmygNuclei_lh_volume_Cortical-nucleus	structural	volume	yes	0.127334
AmygNuclei_lh_volume_Corticoamygdaloid-transitio	structural	volume	yes	0.139305
AmygNuclei_lh_volume_Lateral-nucleus	structural	volume	yes	0.214608
AmygNuclei_lh_volume_Medial-nucleus	structural	volume	no	0.12121
AmygNuclei_lh_volume_Paralaminar-nucleus	structural	volume	yes	0.162885
AmygNuclei_lh_volume_Whole-amygdala	structural	volume	yes	0.197644
AmygNuclei_rh_volume_Accessory-Basal-nucleus	structural	volume	yes	0.162655
AmygNuclei_rh_volume_Anterior-amygdaloid-area-AAA	structural	volume	yes	0.168612
AmygNuclei_rh_volume_Basal-nucleus	structural	volume	yes	0.198097
AmygNuclei_rh_volume_Central-nucleus	structural	volume	yes	0.130594
AmygNuclei_rh_volume_Cortical-nucleus	structural	volume	yes	0.132777
AmygNuclei_rh_volume_Corticoamygdaloid-transitio	structural	volume	yes	0.149855
AmygNuclei_rh_volume_Lateral-nucleus	structural	volume	yes	0.22583
AmygNuclei_rh_volume_Medial-nucleus	structural	volume	no	0.113337
AmygNuclei_rh_volume_Paralaminar-nucleus	structural	volume	yes	0.170249
AmygNuclei_rh_volume_Whole-amygdala	structural	volume	yes	0.205675
aparc-a2009s_lh_area_G-cingul-Post-dorsal	structural	area	yes	0.15063
aparc-a2009s_lh_area_G-cingul-Post-ventral	structural	area	yes	0.153193
aparc-a2009s_lh_area_G-cuneus	structural	area	yes	0.260824
aparc-a2009s_lh_area_G-front-inf-Opercular	structural	area	no	0.0999476
aparc-a2009s_lh_area_G-front-inf-Orbital	structural	area	no	0.0788511
aparc-a2009s_lh_area_G-front-inf-Triangul	structural	area	yes	0.128907
aparc-a2009s_lh_area_G-front-middle	structural	area	yes	0.199469
aparc-a2009s_lh_area_G-front-sup	structural	area	yes	0.219764
aparc-a2009s_lh_area_G-Ins-lg+S-cent-ins	structural	area	no	0.118482
aparc-a2009s_lh_area_G-insular-short	structural	area	yes	0.137909
aparc-a2009s_lh_area_G-oc-temp-lat-fusifor	structural	area	yes	0.155375
aparc-a2009s_lh_area_G-oc-temp-med-Lingual	structural	area	yes	0.247082
aparc-a2009s_lh_area_G-oc-temp-med-Parahip	structural	area	yes	0.206882
aparc-a2009s_lh_area_G-occipital-middle	structural	area	yes	0.166547
aparc-a2009s_lh_area_G-occipital-sup	structural	area	yes	0.176189
aparc-a2009s_lh_area_G-orbital	structural	area	yes	0.206898
aparc-a2009s_lh_area_G-pariet-inf-Angular	structural	area	yes	0.175969
aparc-a2009s_lh_area_G-pariet-inf-Supramar	structural	area	yes	0.175716
aparc-a2009s_lh_area_G-parietal-sup	structural	area	yes	0.16562
aparc-a2009s_lh_area_G-postcentral	structural	area	yes	0.136525
aparc-a2009s_lh_area_G-precentral	structural	area	yes	0.185994
aparc-a2009s_lh_area_G-precuneus	structural	area	yes	0.196404
aparc-a2009s_lh_area_G-rectus	structural	area	no	0.0902828
aparc-a2009s_lh_area_G-subcallosal	structural	area	no	0.0533123
aparc-a2009s_lh_area_G-temp-sup-G-T-transv	structural	area	yes	0.141558
aparc-a2009s_lh_area_G-temp-sup-Lateral	structural	area	yes	0.179112
aparc-a2009s_lh_area_G-temp-sup-Plan-polar	structural	area	no	0.124162
aparc-a2009s_lh_area_G-temp-sup-Plan-tempo	structural	area	no	0.0911347
aparc-a2009s_lh_area_G-temporal-inf	structural	area	yes	0.1335
aparc-a2009s_lh_area_G-temporal-middle	structural	area	yes	0.180451
aparc-a2009s_lh_area_G+S-cingul-Ant	structural	area	yes	0.1698
aparc-a2009s_lh_area_G+S-cingul-Mid-Ant	structural	area	yes	0.131732
aparc-a2009s_lh_area_G+S-cingul-Mid-Post	structural	area	no	0.124411
aparc-a2009s_lh_area_G+S-frontomargin	structural	area	no	0.105064
aparc-a2009s_lh_area_G+S-occipital-inf	structural	area	yes	0.130705
aparc-a2009s_lh_area_G+S-paracentral	structural	area	yes	0.147111
aparc-a2009s_lh_area_G+S-subcentral	structural	area	yes	0.150475
aparc-a2009s_lh_area_G+S-transv-frontopol	structural	area	no	0.0952518
aparc-a2009s_lh_area_Lat-Fis-ant-Horizont	structural	area	no	0.0775191
aparc-a2009s_lh_area_Lat-Fis-ant-Vertical	structural	area	no	0.0595528
aparc-a2009s_lh_area_Lat-Fis-post	structural	area	yes	0.183731
aparc-a2009s_lh_area_Pole-occipital	structural	area	yes	0.175784
aparc-a2009s_lh_area_Pole-temporal	structural	area	yes	0.156463
aparc-a2009s_lh_area_S-calcarine	structural	area	yes	0.287802
aparc-a2009s_lh_area_S-central	structural	area	yes	0.19944
aparc-a2009s_lh_area_S-cingul-Marginalis	structural	area	yes	0.150934
aparc-a2009s_lh_area_S-circular-insula-ant	structural	area	no	0.106223
aparc-a2009s_lh_area_S-circular-insula-inf	structural	area	yes	0.176409
aparc-a2009s_lh_area_S-circular-insula-sup	structural	area	yes	0.181015
aparc-a2009s_lh_area_S-collat-transv-ant	structural	area	yes	0.218267
aparc-a2009s_lh_area_S-collat-transv-post	structural	area	no	0.0973926
aparc-a2009s_lh_area_S-front-inf	structural	area	yes	0.135072
aparc-a2009s_lh_area_S-front-middle	structural	area	no	0.109698
aparc-a2009s_lh_area_S-front-sup	structural	area	yes	0.147879
aparc-a2009s_lh_area_S-interm-prim-Jensen	structural	area	no	0.0591072
aparc-a2009s_lh_area_S-intrapariet+P-trans	structural	area	no	0.120885
aparc-a2009s_lh_area_S-oc-middle+Lunatus	structural	area	yes	0.151109
aparc-a2009s_lh_area_S-oc-sup+transversal	structural	area	no	0.120406
aparc-a2009s_lh_area_S-oc-temp-lat	structural	area	no	0.0894924
aparc-a2009s_lh_area_S-oc-temp-med+Lingual	structural	area	yes	0.151998
aparc-a2009s_lh_area_S-occipital-ant	structural	area	no	0.0578433
aparc-a2009s_lh_area_S-orbital-H-Shaped	structural	area	yes	0.243542
aparc-a2009s_lh_area_S-orbital-lateral	structural	area	no	0.0670413
aparc-a2009s_lh_area_S-orbital-med-olfact	structural	area	yes	0.198109
aparc-a2009s_lh_area_S-parieto-occipital	structural	area	yes	0.194235
aparc-a2009s_lh_area_S-pericallosal	structural	area	yes	0.148501
aparc-a2009s_lh_area_S-postcentral	structural	area	yes	0.138036
aparc-a2009s_lh_area_S-precentral-inf-part	structural	area	no	0.0999712
aparc-a2009s_lh_area_S-precentral-sup-part	structural	area	no	0.108138
aparc-a2009s_lh_area_S-suborbital	structural	area	no	0.0354117
aparc-a2009s_lh_area_S-subparietal	structural	area	yes	0.144922
aparc-a2009s_lh_area_S-temporal-inf	structural	area	no	0.119745
aparc-a2009s_lh_area_S-temporal-sup	structural	area	yes	0.219093
aparc-a2009s_lh_area_S-temporal-transverse	structural	area	no	0.0944523
aparc-a2009s_lh_thickness_G-cingul-Post-dorsal	structural	thickness	no	0.119748
aparc-a2009s_lh_thickness_G-cingul-Post-ventral	structural	thickness	no	0.109653
aparc-a2009s_lh_thickness_G-cuneus	structural	thickness	yes	0.153505
aparc-a2009s_lh_thickness_G-front-inf-Opercular	structural	thickness	yes	0.129069
aparc-a2009s_lh_thickness_G-front-inf-Orbital	structural	thickness	no	0.0897351
aparc-a2009s_lh_thickness_G-front-inf-Triangul	structural	thickness	yes	0.15543
aparc-a2009s_lh_thickness_G-front-middle	structural	thickness	yes	0.176606
aparc-a2009s_lh_thickness_G-front-sup	structural	thickness	yes	0.191905
aparc-a2009s_lh_thickness_G-Ins-lg+S-cent-ins	structural	thickness	no	0.103342
aparc-a2009s_lh_thickness_G-insular-short	structural	thickness	no	0.0952462
aparc-a2009s_lh_thickness_G-oc-temp-lat-fusifor	structural	thickness	yes	0.129058
aparc-a2009s_lh_thickness_G-oc-temp-med-Lingual	structural	thickness	yes	0.140972
aparc-a2009s_lh_thickness_G-oc-temp-med-Parahip	structural	thickness	yes	0.131676
aparc-a2009s_lh_thickness_G-occipital-middle	structural	thickness	yes	0.15049
aparc-a2009s_lh_thickness_G-occipital-sup	structural	thickness	yes	0.127333
aparc-a2009s_lh_thickness_G-orbital	structural	thickness	no	0.119535
aparc-a2009s_lh_thickness_G-pariet-inf-Angular	structural	thickness	yes	0.175014
aparc-a2009s_lh_thickness_G-pariet-inf-Supramar	structural	thickness	yes	0.173313
aparc-a2009s_lh_thickness_G-parietal-sup	structural	thickness	yes	0.148645
aparc-a2009s_lh_thickness_G-postcentral	structural	thickness	yes	0.162777
aparc-a2009s_lh_thickness_G-precentral	structural	thickness	yes	0.149741
aparc-a2009s_lh_thickness_G-precuneus	structural	thickness	yes	0.174733
aparc-a2009s_lh_thickness_G-rectus	structural	thickness	no	0.0770145
aparc-a2009s_lh_thickness_G-subcallosal	structural	thickness	no	0.0783582
aparc-a2009s_lh_thickness_G-temp-sup-G-T-transv	structural	thickness	yes	0.140204
aparc-a2009s_lh_thickness_G-temp-sup-Lateral	structural	thickness	yes	0.178951
aparc-a2009s_lh_thickness_G-temp-sup-Plan-polar	structural	thickness	no	0.0897548
aparc-a2009s_lh_thickness_G-temp-sup-Plan-tempo	structural	thickness	yes	0.131873
aparc-a2009s_lh_thickness_G-temporal-inf	structural	thickness	yes	0.149536
aparc-a2009s_lh_thickness_G-temporal-middle	structural	thickness	yes	0.164919
aparc-a2009s_lh_thickness_G+S-cingul-Ant	structural	thickness	yes	0.145763
aparc-a2009s_lh_thickness_G+S-cingul-Mid-Ant	structural	thickness	no	0.0576038
aparc-a2009s_lh_thickness_G+S-cingul-Mid-Post	structural	thickness	no	0.111438
aparc-a2009s_lh_thickness_G+S-frontomargin	structural	thickness	no	0.0997945
aparc-a2009s_lh_thickness_G+S-occipital-inf	structural	thickness	yes	0.133395
aparc-a2009s_lh_thickness_G+S-paracentral	structural	thickness	yes	0.153649
aparc-a2009s_lh_thickness_G+S-subcentral	structural	thickness	yes	0.178041
aparc-a2009s_lh_thickness_G+S-transv-frontopol	structural	thickness	no	0.0915518
aparc-a2009s_lh_thickness_Lat-Fis-ant-Horizont	structural	thickness	no	0.0830919
aparc-a2009s_lh_thickness_Lat-Fis-ant-Vertical	structural	thickness	no	0.09129
aparc-a2009s_lh_thickness_Lat-Fis-post	structural	thickness	yes	0.191189
aparc-a2009s_lh_thickness_Pole-occipital	structural	thickness	no	0.10978
aparc-a2009s_lh_thickness_Pole-temporal	structural	thickness	no	0.0993336
aparc-a2009s_lh_thickness_S-calcarine	structural	thickness	no	0.116584
aparc-a2009s_lh_thickness_S-central	structural	thickness	yes	0.131798
aparc-a2009s_lh_thickness_S-cingul-Marginalis	structural	thickness	no	0.10037
aparc-a2009s_lh_thickness_S-circular-insula-ant	structural	thickness	no	0.0666928
aparc-a2009s_lh_thickness_S-circular-insula-inf	structural	thickness	yes	0.12721
aparc-a2009s_lh_thickness_S-circular-insula-sup	structural	thickness	yes	0.174365
aparc-a2009s_lh_thickness_S-collat-transv-ant	structural	thickness	no	0.0969018
aparc-a2009s_lh_thickness_S-collat-transv-post	structural	thickness	no	0.0958907
aparc-a2009s_lh_thickness_S-front-inf	structural	thickness	yes	0.143021
aparc-a2009s_lh_thickness_S-front-middle	structural	thickness	no	0.0941252
aparc-a2009s_lh_thickness_S-front-sup	structural	thickness	yes	0.147861
aparc-a2009s_lh_thickness_S-interm-prim-Jensen	structural	thickness	no	0.050372
aparc-a2009s_lh_thickness_S-intrapariet+P-trans	structural	thickness	yes	0.150447
aparc-a2009s_lh_thickness_S-oc-middle+Lunatus	structural	thickness	no	0.103836
aparc-a2009s_lh_thickness_S-oc-sup+transversal	structural	thickness	yes	0.144201
aparc-a2009s_lh_thickness_S-oc-temp-lat	structural	thickness	no	0.120772
aparc-a2009s_lh_thickness_S-oc-temp-med+Lingual	structural	thickness	yes	0.18295
aparc-a2009s_lh_thickness_S-occipital-ant	structural	thickness	no	0.0855417
aparc-a2009s_lh_thickness_S-orbital-H-Shaped	structural	thickness	yes	0.139215
aparc-a2009s_lh_thickness_S-orbital-lateral	structural	thickness	no	0.0446182
aparc-a2009s_lh_thickness_S-orbital-med-olfact	structural	thickness	no	0.0813884
aparc-a2009s_lh_thickness_S-parieto-occipital	structural	thickness	yes	0.146931
aparc-a2009s_lh_thickness_S-pericallosal	structural	thickness	yes	0.136869
aparc-a2009s_lh_thickness_S-postcentral	structural	thickness	no	0.121229
aparc-a2009s_lh_thickness_S-precentral-inf-part	structural	thickness	yes	0.125608
aparc-a2009s_lh_thickness_S-precentral-sup-part	structural	thickness	yes	0.12575
aparc-a2009s_lh_thickness_S-suborbital	structural	thickness	no	0.0734096
aparc-a2009s_lh_thickness_S-subparietal	structural	thickness	yes	0.125463
aparc-a2009s_lh_thickness_S-temporal-inf	structural	thickness	no	0.0987781
aparc-a2009s_lh_thickness_S-temporal-sup	structural	thickness	yes	0.147593
aparc-a2009s_lh_thickness_S-temporal-transverse	structural	thickness	no	0.123267
aparc-a2009s_lh_volume_G-cingul-Post-dorsal	structural	volume	no	0.121977
aparc-a2009s_lh_volume_G-cingul-Post-ventral	structural	volume	yes	0.141747
aparc-a2009s_lh_volume_G-cuneus	structural	volume	yes	0.229029
aparc-a2009s_lh_volume_G-front-inf-Opercular	structural	volume	no	0.0935806
aparc-a2009s_lh_volume_G-front-inf-Orbital	structural	volume	no	0.0571348
aparc-a2009s_lh_volume_G-front-inf-Triangul	structural	volume	no	0.117684
aparc-a2009s_lh_volume_G-front-middle	structural	volume	yes	0.169367
aparc-a2009s_lh_volume_G-front-sup	structural	volume	yes	0.163301
aparc-a2009s_lh_volume_G-Ins-lg+S-cent-ins	structural	volume	yes	0.127352
aparc-a2009s_lh_volume_G-insular-short	structural	volume	yes	0.187085
aparc-a2009s_lh_volume_G-oc-temp-lat-fusifor	structural	volume	yes	0.149093
aparc-a2009s_lh_volume_G-oc-temp-med-Lingual	structural	volume	yes	0.203673
aparc-a2009s_lh_volume_G-oc-temp-med-Parahip	structural	volume	yes	0.189479
aparc-a2009s_lh_volume_G-occipital-middle	structural	volume	yes	0.13276
aparc-a2009s_lh_volume_G-occipital-sup	structural	volume	yes	0.150081
aparc-a2009s_lh_volume_G-orbital	structural	volume	yes	0.168876
aparc-a2009s_lh_volume_G-pariet-inf-Angular	structural	volume	yes	0.143319
aparc-a2009s_lh_volume_G-pariet-inf-Supramar	structural	volume	yes	0.147979
aparc-a2009s_lh_volume_G-parietal-sup	structural	volume	yes	0.153406
aparc-a2009s_lh_volume_G-postcentral	structural	volume	yes	0.126126
aparc-a2009s_lh_volume_G-precentral	structural	volume	yes	0.142926
aparc-a2009s_lh_volume_G-precuneus	structural	volume	yes	0.176145
aparc-a2009s_lh_volume_G-rectus	structural	volume	no	0.0848
aparc-a2009s_lh_volume_G-subcallosal	structural	volume	no	0.0982495
aparc-a2009s_lh_volume_G-temp-sup-G-T-transv	structural	volume	yes	0.124583
aparc-a2009s_lh_volume_G-temp-sup-Lateral	structural	volume	yes	0.165711
aparc-a2009s_lh_volume_G-temp-sup-Plan-polar	structural	volume	no	0.120172
aparc-a2009s_lh_volume_G-temp-sup-Plan-tempo	structural	volume	no	0.0826287
aparc-a2009s_lh_volume_G-temporal-inf	structural	volume	yes	0.126229
aparc-a2009s_lh_volume_G-temporal-middle	structural	volume	yes	0.168709
aparc-a2009s_lh_volume_G+S-cingul-Ant	structural	volume	yes	0.137147
aparc-a2009s_lh_volume_G+S-cingul-Mid-Ant	structural	volume	no	0.0914002
aparc-a2009s_lh_volume_G+S-cingul-Mid-Post	structural	volume	no	0.108912
aparc-a2009s_lh_volume_G+S-frontomargin	structural	volume	no	0.115587
aparc-a2009s_lh_volume_G+S-occipital-inf	structural	volume	no	0.117608
aparc-a2009s_lh_volume_G+S-paracentral	structural	volume	no	0.112825
aparc-a2009s_lh_volume_G+S-subcentral	structural	volume	yes	0.132233
aparc-a2009s_lh_volume_G+S-transv-frontopol	structural	volume	no	0.0790563
aparc-a2009s_lh_volume_Lat-Fis-ant-Horizont	structural	volume	no	0.0464762
aparc-a2009s_lh_volume_Lat-Fis-ant-Vertical	structural	volume	no	0.049613
aparc-a2009s_lh_volume_Lat-Fis-post	structural	volume	yes	0.154337
aparc-a2009s_lh_volume_Pole-occipital	structural	volume	yes	0.129551
aparc-a2009s_lh_volume_Pole-temporal	structural	volume	no	0.111254
aparc-a2009s_lh_volume_S-calcarine	structural	volume	yes	0.259914
aparc-a2009s_lh_volume_S-central	structural	volume	yes	0.146817
aparc-a2009s_lh_volume_S-cingul-Marginalis	structural	volume	yes	0.131657
aparc-a2009s_lh_volume_S-circular-insula-ant	structural	volume	no	0.0969574
aparc-a2009s_lh_volume_S-circular-insula-inf	structural	volume	yes	0.13751
aparc-a2009s_lh_volume_S-circular-insula-sup	structural	volume	yes	0.150272
aparc-a2009s_lh_volume_S-collat-transv-ant	structural	volume	yes	0.132089
aparc-a2009s_lh_volume_S-collat-transv-post	structural	volume	no	0.0886969
aparc-a2009s_lh_volume_S-front-inf	structural	volume	no	0.103533
aparc-a2009s_lh_volume_S-front-middle	structural	volume	no	0.0692722
aparc-a2009s_lh_volume_S-front-sup	structural	volume	no	0.112683
aparc-a2009s_lh_volume_S-interm-prim-Jensen	structural	volume	no	0.0528689
aparc-a2009s_lh_volume_S-intrapariet+P-trans	structural	volume	no	0.107406
aparc-a2009s_lh_volume_S-oc-middle+Lunatus	structural	volume	yes	0.126632
aparc-a2009s_lh_volume_S-oc-sup+transversal	structural	volume	no	0.10038
aparc-a2009s_lh_volume_S-oc-temp-lat	structural	volume	no	0.068934
aparc-a2009s_lh_volume_S-oc-temp-med+Lingual	structural	volume	no	0.118407
aparc-a2009s_lh_volume_S-occipital-ant	structural	volume	no	0.0393479
aparc-a2009s_lh_volume_S-orbital-H-Shaped	structural	volume	yes	0.185313
aparc-a2009s_lh_volume_S-orbital-lateral	structural	volume	no	0.0414639
aparc-a2009s_lh_volume_S-orbital-med-olfact	structural	volume	yes	0.130733
aparc-a2009s_lh_volume_S-parieto-occipital	structural	volume	yes	0.198616
aparc-a2009s_lh_volume_S-pericallosal	structural	volume	no	0.0850832
aparc-a2009s_lh_volume_S-postcentral	structural	volume	no	0.108207
aparc-a2009s_lh_volume_S-precentral-inf-part	structural	volume	no	0.0887983
aparc-a2009s_lh_volume_S-precentral-sup-part	structural	volume	no	0.0937628
aparc-a2009s_lh_volume_S-suborbital	structural	volume	no	0.0131943
aparc-a2009s_lh_volume_S-subparietal	structural	volume	yes	0.130014
aparc-a2009s_lh_volume_S-temporal-inf	structural	volume	no	0.0896701
aparc-a2009s_lh_volume_S-temporal-sup	structural	volume	yes	0.179508
aparc-a2009s_lh_volume_S-temporal-transverse	structural	volume	no	0.0594759
aparc-a2009s_rh_area_G-cingul-Post-dorsal	structural	area	yes	0.130031
aparc-a2009s_rh_area_G-cingul-Post-ventral	structural	area	yes	0.179837
aparc-a2009s_rh_area_G-cuneus	structural	area	yes	0.263254
aparc-a2009s_rh_area_G-front-inf-Opercular	structural	area	no	0.106271
aparc-a2009s_rh_area_G-front-inf-Orbital	structural	area	no	0.07274
aparc-a2009s_rh_area_G-front-inf-Triangul	structural	area	no	0.0974355
aparc-a2009s_rh_area_G-front-middle	structural	area	yes	0.155085
aparc-a2009s_rh_area_G-front-sup	structural	area	yes	0.164409
aparc-a2009s_rh_area_G-Ins-lg+S-cent-ins	structural	area	no	0.109781
aparc-a2009s_rh_area_G-insular-short	structural	area	no	0.0939225
aparc-a2009s_rh_area_G-oc-temp-lat-fusifor	structural	area	yes	0.178825
aparc-a2009s_rh_area_G-oc-temp-med-Lingual	structural	area	yes	0.234723
aparc-a2009s_rh_area_G-oc-temp-med-Parahip	structural	area	yes	0.165636
aparc-a2009s_rh_area_G-occipital-middle	structural	area	yes	0.158761
aparc-a2009s_rh_area_G-occipital-sup	structural	area	yes	0.163985
aparc-a2009s_rh_area_G-orbital	structural	area	yes	0.173555
aparc-a2009s_rh_area_G-pariet-inf-Angular	structural	area	yes	0.134144
aparc-a2009s_rh_area_G-pariet-inf-Supramar	structural	area	yes	0.170276
aparc-a2009s_rh_area_G-parietal-sup	structural	area	no	0.124201
aparc-a2009s_rh_area_G-postcentral	structural	area	yes	0.165808
aparc-a2009s_rh_area_G-precentral	structural	area	yes	0.179637
aparc-a2009s_rh_area_G-precuneus	structural	area	yes	0.18496
aparc-a2009s_rh_area_G-rectus	structural	area	no	0.111225
aparc-a2009s_rh_area_G-subcallosal	structural	area	no	0.0540558
aparc-a2009s_rh_area_G-temp-sup-G-T-transv	structural	area	yes	0.145013
aparc-a2009s_rh_area_G-temp-sup-Lateral	structural	area	yes	0.184709
aparc-a2009s_rh_area_G-temp-sup-Plan-polar	structural	area	no	0.0729636
aparc-a2009s_rh_area_G-temp-sup-Plan-tempo	structural	area	yes	0.142409
aparc-a2009s_rh_area_G-temporal-inf	structural	area	yes	0.14528
aparc-a2009s_rh_area_G-temporal-middle	structural	area	yes	0.186243
aparc-a2009s_rh_area_G+S-cingul-Ant	structural	area	yes	0.172165
aparc-a2009s_rh_area_G+S-cingul-Mid-Ant	structural	area	yes	0.146854
aparc-a2009s_rh_area_G+S-cingul-Mid-Post	structural	area	yes	0.162211
aparc-a2009s_rh_area_G+S-frontomargin	structural	area	no	0.0847577
aparc-a2009s_rh_area_G+S-occipital-inf	structural	area	yes	0.154091
aparc-a2009s_rh_area_G+S-paracentral	structural	area	yes	0.148448
aparc-a2009s_rh_area_G+S-subcentral	structural	area	yes	0.153971
aparc-a2009s_rh_area_G+S-transv-frontopol	structural	area	no	0.099596
aparc-a2009s_rh_area_Lat-Fis-ant-Horizont	structural	area	no	0.0691897
aparc-a2009s_rh_area_Lat-Fis-ant-Vertical	structural	area	no	0.0471268
aparc-a2009s_rh_area_Lat-Fis-post	structural	area	yes	0.189905
aparc-a2009s_rh_area_Pole-occipital	structural	area	yes	0.247397
aparc-a2009s_rh_area_Pole-temporal	structural	area	yes	0.178082
aparc-a2009s_rh_area_S-calcarine	structural	area	yes	0.312071
aparc-a2009s_rh_area_S-central	structural	area	yes	0.218105
aparc-a2009s_rh_area_S-cingul-Marginalis	structural	area	yes	0.138465
aparc-a2009s_rh_area_S-circular-insula-ant	structural	area	yes	0.131417
aparc-a2009s_rh_area_S-circular-insula-inf	structural	area	yes	0.1632
aparc-a2009s_rh_area_S-circular-insula-sup	structural	area	yes	0.195211
aparc-a2009s_rh_area_S-collat-transv-ant	structural	area	yes	0.229676
aparc-a2009s_rh_area_S-collat-transv-post	structural	area	no	0.0946803
aparc-a2009s_rh_area_S-front-inf	structural	area	no	0.110669
aparc-a2009s_rh_area_S-front-middle	structural	area	yes	0.128215
aparc-a2009s_rh_area_S-front-sup	structural	area	no	0.103133
aparc-a2009s_rh_area_S-interm-prim-Jensen	structural	area	no	0.0433542
aparc-a2009s_rh_area_S-intrapariet+P-trans	structural	area	no	0.111721
aparc-a2009s_rh_area_S-oc-middle+Lunatus	structural	area	yes	0.156281
aparc-a2009s_rh_area_S-oc-sup+transversal	structural	area	no	0.0937657
aparc-a2009s_rh_area_S-oc-temp-lat	structural	area	no	0.107495
aparc-a2009s_rh_area_S-oc-temp-med+Lingual	structural	area	yes	0.166116
aparc-a2009s_rh_area_S-occipital-ant	structural	area	no	0.108248
aparc-a2009s_rh_area_S-orbital-H-Shaped	structural	area	yes	0.229563
aparc-a2009s_rh_area_S-orbital-lateral	structural	area	no	0.0778669
aparc-a2009s_rh_area_S-orbital-med-olfact	structural	area	yes	0.163514
aparc-a2009s_rh_area_S-parieto-occipital	structural	area	yes	0.204984
aparc-a2009s_rh_area_S-pericallosal	structural	area	yes	0.154004
aparc-a2009s_rh_area_S-postcentral	structural	area	yes	0.145448
aparc-a2009s_rh_area_S-precentral-inf-part	structural	area	no	0.0912699
aparc-a2009s_rh_area_S-precentral-sup-part	structural	area	no	0.100709
aparc-a2009s_rh_area_S-suborbital	structural	area	no	0.0255889
aparc-a2009s_rh_area_S-subparietal	structural	area	yes	0.128958
aparc-a2009s_rh_area_S-temporal-inf	structural	area	yes	0.129789
aparc-a2009s_rh_area_S-temporal-sup	structural	area	yes	0.183873
aparc-a2009s_rh_area_S-temporal-transverse	structural	area	yes	0.130541
aparc-a2009s_rh_thickness_G-cingul-Post-dorsal	structural	thickness	no	0.123607
aparc-a2009s_rh_thickness_G-cingul-Post-ventral	structural	thickness	no	0.114509
aparc-a2009s_rh_thickness_G-cuneus	structural	thickness	yes	0.148354
aparc-a2009s_rh_thickness_G-front-inf-Opercular	structural	thickness	yes	0.144987
aparc-a2009s_rh_thickness_G-front-inf-Orbital	structural	thickness	no	0.0978833
aparc-a2009s_rh_thickness_G-front-inf-Triangul	structural	thickness	yes	0.133239
aparc-a2009s_rh_thickness_G-front-middle	structural	thickness	yes	0.163957
aparc-a2009s_rh_thickness_G-front-sup	structural	thickness	yes	0.19795
aparc-a2009s_rh_thickness_G-Ins-lg+S-cent-ins	structural	thickness	no	0.0927468
aparc-a2009s_rh_thickness_G-insular-short	structural	thickness	no	0.0916305
aparc-a2009s_rh_thickness_G-oc-temp-lat-fusifor	structural	thickness	yes	0.13781
aparc-a2009s_rh_thickness_G-oc-temp-med-Lingual	structural	thickness	yes	0.136403
aparc-a2009s_rh_thickness_G-oc-temp-med-Parahip	structural	thickness	no	0.104778
aparc-a2009s_rh_thickness_G-occipital-middle	structural	thickness	yes	0.15857
aparc-a2009s_rh_thickness_G-occipital-sup	structural	thickness	yes	0.128594
aparc-a2009s_rh_thickness_G-orbital	structural	thickness	no	0.117888
aparc-a2009s_rh_thickness_G-pariet-inf-Angular	structural	thickness	yes	0.168482
aparc-a2009s_rh_thickness_G-pariet-inf-Supramar	structural	thickness	yes	0.161727
aparc-a2009s_rh_thickness_G-parietal-sup	structural	thickness	yes	0.131947
aparc-a2009s_rh_thickness_G-postcentral	structural	thickness	yes	0.16584
aparc-a2009s_rh_thickness_G-precentral	structural	thickness	yes	0.161988
aparc-a2009s_rh_thickness_G-precuneus	structural	thickness	yes	0.168789
aparc-a2009s_rh_thickness_G-rectus	structural	thickness	no	0.0949801
aparc-a2009s_rh_thickness_G-subcallosal	structural	thickness	no	0.0399937
aparc-a2009s_rh_thickness_G-temp-sup-G-T-transv	structural	thickness	yes	0.144885
aparc-a2009s_rh_thickness_G-temp-sup-Lateral	structural	thickness	yes	0.17943
aparc-a2009s_rh_thickness_G-temp-sup-Plan-polar	structural	thickness	no	0.0981481
aparc-a2009s_rh_thickness_G-temp-sup-Plan-tempo	structural	thickness	yes	0.144364
aparc-a2009s_rh_thickness_G-temporal-inf	structural	thickness	yes	0.150431
aparc-a2009s_rh_thickness_G-temporal-middle	structural	thickness	yes	0.184649
aparc-a2009s_rh_thickness_G+S-cingul-Ant	structural	thickness	yes	0.158767
aparc-a2009s_rh_thickness_G+S-cingul-Mid-Ant	structural	thickness	no	0.0854318
aparc-a2009s_rh_thickness_G+S-cingul-Mid-Post	structural	thickness	yes	0.125709
aparc-a2009s_rh_thickness_G+S-frontomargin	structural	thickness	no	0.0978617
aparc-a2009s_rh_thickness_G+S-occipital-inf	structural	thickness	yes	0.142359
aparc-a2009s_rh_thickness_G+S-paracentral	structural	thickness	yes	0.143675
aparc-a2009s_rh_thickness_G+S-subcentral	structural	thickness	yes	0.163934
aparc-a2009s_rh_thickness_G+S-transv-frontopol	structural	thickness	no	0.10695
aparc-a2009s_rh_thickness_Lat-Fis-ant-Horizont	structural	thickness	no	0.0864704
aparc-a2009s_rh_thickness_Lat-Fis-ant-Vertical	structural	thickness	no	0.0665385
aparc-a2009s_rh_thickness_Lat-Fis-post	structural	thickness	yes	0.192094
aparc-a2009s_rh_thickness_Pole-occipital	structural	thickness	yes	0.143819
aparc-a2009s_rh_thickness_Pole-temporal	structural	thickness	no	0.107864
aparc-a2009s_rh_thickness_S-calcarine	structural	thickness	yes	0.151225
aparc-a2009s_rh_thickness_S-central	structural	thickness	yes	0.132228
aparc-a2009s_rh_thickness_S-cingul-Marginalis	structural	thickness	no	0.117331
aparc-a2009s_rh_thickness_S-circular-insula-ant	structural	thickness	no	0.0875145
aparc-a2009s_rh_thickness_S-circular-insula-inf	structural	thickness	yes	0.199208
aparc-a2009s_rh_thickness_S-circular-insula-sup	structural	thickness	yes	0.165625
aparc-a2009s_rh_thickness_S-collat-transv-ant	structural	thickness	no	0.0926498
aparc-a2009s_rh_thickness_S-collat-transv-post	structural	thickness	no	0.123936
aparc-a2009s_rh_thickness_S-front-inf	structural	thickness	yes	0.131358
aparc-a2009s_rh_thickness_S-front-middle	structural	thickness	no	0.124368
aparc-a2009s_rh_thickness_S-front-sup	structural	thickness	yes	0.141129
aparc-a2009s_rh_thickness_S-interm-prim-Jensen	structural	thickness	no	0.0521749
aparc-a2009s_rh_thickness_S-intrapariet+P-trans	structural	thickness	yes	0.135538
aparc-a2009s_rh_thickness_S-oc-middle+Lunatus	structural	thickness	no	0.0995863
aparc-a2009s_rh_thickness_S-oc-sup+transversal	structural	thickness	yes	0.14105
aparc-a2009s_rh_thickness_S-oc-temp-lat	structural	thickness	no	0.105366
aparc-a2009s_rh_thickness_S-oc-temp-med+Lingual	structural	thickness	yes	0.170739
aparc-a2009s_rh_thickness_S-occipital-ant	structural	thickness	no	0.107734
aparc-a2009s_rh_thickness_S-orbital-H-Shaped	structural	thickness	no	0.0963373
aparc-a2009s_rh_thickness_S-orbital-lateral	structural	thickness	no	0.0633683
aparc-a2009s_rh_thickness_S-orbital-med-olfact	structural	thickness	no	0.112775
aparc-a2009s_rh_thickness_S-parieto-occipital	structural	thickness	yes	0.163719
aparc-a2009s_rh_thickness_S-pericallosal	structural	thickness	yes	0.187277
aparc-a2009s_rh_thickness_S-postcentral	structural	thickness	yes	0.137188
aparc-a2009s_rh_thickness_S-precentral-inf-part	structural	thickness	yes	0.12946
aparc-a2009s_rh_thickness_S-precentral-sup-part	structural	thickness	no	0.124235
aparc-a2009s_rh_thickness_S-suborbital	structural	thickness	no	0.0431052
aparc-a2009s_rh_thickness_S-subparietal	structural	thickness	yes	0.132166
aparc-a2009s_rh_thickness_S-temporal-inf	structural	thickness	no	0.0899214
aparc-a2009s_rh_thickness_S-temporal-sup	structural	thickness	yes	0.166752
aparc-a2009s_rh_thickness_S-temporal-transverse	structural	thickness	no	0.115201
aparc-a2009s_rh_volume_G-cingul-Post-dorsal	structural	volume	no	0.0934088
aparc-a2009s_rh_volume_G-cingul-Post-ventral	structural	volume	yes	0.165584
aparc-a2009s_rh_volume_G-cuneus	structural	volume	yes	0.226728
aparc-a2009s_rh_volume_G-front-inf-Opercular	structural	volume	no	0.108602
aparc-a2009s_rh_volume_G-front-inf-Orbital	structural	volume	no	0.0512134
aparc-a2009s_rh_volume_G-front-inf-Triangul	structural	volume	no	0.0799075
aparc-a2009s_rh_volume_G-front-middle	structural	volume	yes	0.134329
aparc-a2009s_rh_volume_G-front-sup	structural	volume	yes	0.148625
aparc-a2009s_rh_volume_G-Ins-lg+S-cent-ins	structural	volume	yes	0.136744
aparc-a2009s_rh_volume_G-insular-short	structural	volume	yes	0.139795
aparc-a2009s_rh_volume_G-oc-temp-lat-fusifor	structural	volume	yes	0.15643
aparc-a2009s_rh_volume_G-oc-temp-med-Lingual	structural	volume	yes	0.191825
aparc-a2009s_rh_volume_G-oc-temp-med-Parahip	structural	volume	yes	0.169421
aparc-a2009s_rh_volume_G-occipital-middle	structural	volume	no	0.12027
aparc-a2009s_rh_volume_G-occipital-sup	structural	volume	yes	0.13563
aparc-a2009s_rh_volume_G-orbital	structural	volume	yes	0.176215
aparc-a2009s_rh_volume_G-pariet-inf-Angular	structural	volume	no	0.111258
aparc-a2009s_rh_volume_G-pariet-inf-Supramar	structural	volume	yes	0.16288
aparc-a2009s_rh_volume_G-parietal-sup	structural	volume	no	0.115073
aparc-a2009s_rh_volume_G-postcentral	structural	volume	yes	0.180441
aparc-a2009s_rh_volume_G-precentral	structural	volume	yes	0.153512
aparc-a2009s_rh_volume_G-precuneus	structural	volume	yes	0.175724
aparc-a2009s_rh_volume_G-rectus	structural	volume	no	0.121136
aparc-a2009s_rh_volume_G-subcallosal	structural	volume	no	0.108593
aparc-a2009s_rh_volume_G-temp-sup-G-T-transv	structural	volume	yes	0.131121
aparc-a2009s_rh_volume_G-temp-sup-Lateral	structural	volume	yes	0.177971
aparc-a2009s_rh_volume_G-temp-sup-Plan-polar	structural	volume	no	0.116413
aparc-a2009s_rh_volume_G-temp-sup-Plan-tempo	structural	volume	yes	0.126949
aparc-a2009s_rh_volume_G-temporal-inf	structural	volume	no	0.119514
aparc-a2009s_rh_volume_G-temporal-middle	structural	volume	yes	0.154043
aparc-a2009s_rh_volume_G+S-cingul-Ant	structural	volume	yes	0.149354
aparc-a2009s_rh_volume_G+S-cingul-Mid-Ant	structural	volume	no	0.114537
aparc-a2009s_rh_volume_G+S-cingul-Mid-Post	structural	volume	yes	0.133104
aparc-a2009s_rh_volume_G+S-frontomargin	structural	volume	no	0.0805717
aparc-a2009s_rh_volume_G+S-occipital-inf	structural	volume	no	0.121979
aparc-a2009s_rh_volume_G+S-paracentral	structural	volume	no	0.116507
aparc-a2009s_rh_volume_G+S-subcentral	structural	volume	yes	0.142647
aparc-a2009s_rh_volume_G+S-transv-frontopol	structural	volume	no	0.0873201
aparc-a2009s_rh_volume_Lat-Fis-ant-Horizont	structural	volume	no	0.0269124
aparc-a2009s_rh_volume_Lat-Fis-ant-Vertical	structural	volume	no	0.030584
aparc-a2009s_rh_volume_Lat-Fis-post	structural	volume	yes	0.16636
aparc-a2009s_rh_volume_Pole-occipital	structural	volume	yes	0.167586
aparc-a2009s_rh_volume_Pole-temporal	structural	volume	no	0.123773
aparc-a2009s_rh_volume_S-calcarine	structural	volume	yes	0.278986
aparc-a2009s_rh_volume_S-central	structural	volume	yes	0.177406
aparc-a2009s_rh_volume_S-cingul-Marginalis	structural	volume	no	0.105812
aparc-a2009s_rh_volume_S-circular-insula-ant	structural	volume	no	0.11317
aparc-a2009s_rh_volume_S-circular-insula-inf	structural	volume	yes	0.142029
aparc-a2009s_rh_volume_S-circular-insula-sup	structural	volume	yes	0.149975
aparc-a2009s_rh_volume_S-collat-transv-ant	structural	volume	yes	0.170002
aparc-a2009s_rh_volume_S-collat-transv-post	structural	volume	no	0.082303
aparc-a2009s_rh_volume_S-front-inf	structural	volume	no	0.0950198
aparc-a2009s_rh_volume_S-front-middle	structural	volume	no	0.0809575
aparc-a2009s_rh_volume_S-front-sup	structural	volume	no	0.0754687
aparc-a2009s_rh_volume_S-interm-prim-Jensen	structural	volume	no	0.0358216
aparc-a2009s_rh_volume_S-intrapariet+P-trans	structural	volume	no	0.10094
aparc-a2009s_rh_volume_S-oc-middle+Lunatus	structural	volume	yes	0.133033
aparc-a2009s_rh_volume_S-oc-sup+transversal	structural	volume	no	0.0767048
aparc-a2009s_rh_volume_S-oc-temp-lat	structural	volume	no	0.082889
aparc-a2009s_rh_volume_S-oc-temp-med+Lingual	structural	volume	yes	0.148154
aparc-a2009s_rh_volume_S-occipital-ant	structural	volume	no	0.0802556
aparc-a2009s_rh_volume_S-orbital-H-Shaped	structural	volume	yes	0.195969
aparc-a2009s_rh_volume_S-orbital-lateral	structural	volume	no	0.0561341
aparc-a2009s_rh_volume_S-orbital-med-olfact	structural	volume	yes	0.129259
aparc-a2009s_rh_volume_S-parieto-occipital	structural	volume	yes	0.204199
aparc-a2009s_rh_volume_S-pericallosal	structural	volume	no	0.0980411
aparc-a2009s_rh_volume_S-postcentral	structural	volume	no	0.119569
aparc-a2009s_rh_volume_S-precentral-inf-part	structural	volume	no	0.0878489
aparc-a2009s_rh_volume_S-precentral-sup-part	structural	volume	no	0.0922956
aparc-a2009s_rh_volume_S-suborbital	structural	volume	no	0.0277846
aparc-a2009s_rh_volume_S-subparietal	structural	volume	no	0.1095
aparc-a2009s_rh_volume_S-temporal-inf	structural	volume	no	0.0976463
aparc-a2009s_rh_volume_S-temporal-sup	structural	volume	yes	0.166973
aparc-a2009s_rh_volume_S-temporal-transverse	structural	volume	no	0.0946401
aparc-Desikan_lh_area_bankssts	structural	area	yes	0.158436
aparc-Desikan_lh_area_caudalanteriorcingulate	structural	area	no	0.0976448
aparc-Desikan_lh_area_caudalmiddlefrontal	structural	area	yes	0.164687
aparc-Desikan_lh_area_cuneus	structural	area	yes	0.253307
aparc-Desikan_lh_area_entorhinal	structural	area	yes	0.161606
aparc-Desikan_lh_area_frontalpole	structural	area	no	0.0635038
aparc-Desikan_lh_area_fusiform	structural	area	yes	0.228599
aparc-Desikan_lh_area_inferiorparietal	structural	area	yes	0.224509
aparc-Desikan_lh_area_inferiortemporal	structural	area	yes	0.175072
aparc-Desikan_lh_area_insula	structural	area	yes	0.171845
aparc-Desikan_lh_area_isthmuscingulate	structural	area	yes	0.173239
aparc-Desikan_lh_area_lateraloccipital	structural	area	yes	0.248555
aparc-Desikan_lh_area_lateralorbitofrontal	structural	area	yes	0.237433
aparc-Desikan_lh_area_lingual	structural	area	yes	0.260865
aparc-Desikan_lh_area_medialorbitofrontal	structural	area	no	0.103425
aparc-Desikan_lh_area_middletemporal	structural	area	yes	0.223485
aparc-Desikan_lh_area_paracentral	structural	area	yes	0.195792
aparc-Desikan_lh_area_parahippocampal	structural	area	yes	0.163929
aparc-Desikan_lh_area_parsopercularis	structural	area	yes	0.135676
aparc-Desikan_lh_area_parsorbitalis	structural	area	yes	0.160709
aparc-Desikan_lh_area_parstriangularis	structural	area	yes	0.174281
aparc-Desikan_lh_area_pericalcarine	structural	area	yes	0.297921
aparc-Desikan_lh_area_postcentral	structural	area	yes	0.178655
aparc-Desikan_lh_area_posteriorcingulate	structural	area	yes	0.148482
aparc-Desikan_lh_area_precentral	structural	area	yes	0.20699
aparc-Desikan_lh_area_precuneus	structural	area	yes	0.239507
aparc-Desikan_lh_area_rostralanteriorcingulate	structural	area	yes	0.15586
aparc-Desikan_lh_area_rostralmiddlefrontal	structural	area	yes	0.221986
aparc-Desikan_lh_area_superiorfrontal	structural	area	yes	0.241628
aparc-Desikan_lh_area_superiorparietal	structural	area	yes	0.198369
aparc-Desikan_lh_area_superiortemporal	structural	area	yes	0.245128
aparc-Desikan_lh_area_supramarginal	structural	area	yes	0.173944
aparc-Desikan_lh_area_TotalSurface	structural	area	yes	0.342781
aparc-Desikan_lh_area_transversetemporal	structural	area	yes	0.184308
aparc-Desikan_lh_thickness_bankssts	structural	thickness	no	0.104407
aparc-Desikan_lh_thickness_caudalanteriorcingulate	structural	thickness	no	0.0748806
aparc-Desikan_lh_thickness_caudalmiddlefrontal	structural	thickness	yes	0.165427
aparc-Desikan_lh_thickness_cuneus	structural	thickness	yes	0.164884
aparc-Desikan_lh_thickness_entorhinal	structural	thickness	no	0.0738358
aparc-Desikan_lh_thickness_frontalpole	structural	thickness	no	0.0705439
aparc-Desikan_lh_thickness_fusiform	structural	thickness	yes	0.149872
aparc-Desikan_lh_thickness_GlobalMeanThickness	structural	thickness	yes	0.189479
aparc-Desikan_lh_thickness_inferiorparietal	structural	thickness	yes	0.207948
aparc-Desikan_lh_thickness_inferiortemporal	structural	thickness	yes	0.169833
aparc-Desikan_lh_thickness_insula	structural	thickness	yes	0.134523
aparc-Desikan_lh_thickness_isthmuscingulate	structural	thickness	yes	0.171103
aparc-Desikan_lh_thickness_lateraloccipital	structural	thickness	yes	0.175126
aparc-Desikan_lh_thickness_lateralorbitofrontal	structural	thickness	no	0.117379
aparc-Desikan_lh_thickness_lingual	structural	thickness	yes	0.150908
aparc-Desikan_lh_thickness_medialorbitofrontal	structural	thickness	no	0.100615
aparc-Desikan_lh_thickness_middletemporal	structural	thickness	yes	0.130495
aparc-Desikan_lh_thickness_paracentral	structural	thickness	yes	0.179854
aparc-Desikan_lh_thickness_parahippocampal	structural	thickness	yes	0.18122
aparc-Desikan_lh_thickness_parsopercularis	structural	thickness	yes	0.14061
aparc-Desikan_lh_thickness_parsorbitalis	structural	thickness	no	0.0999752
aparc-Desikan_lh_thickness_parstriangularis	structural	thickness	yes	0.145318
aparc-Desikan_lh_thickness_pericalcarine	structural	thickness	no	0.108333
aparc-Desikan_lh_thickness_postcentral	structural	thickness	yes	0.163713
aparc-Desikan_lh_thickness_posteriorcingulate	structural	thickness	no	0.0989119
aparc-Desikan_lh_thickness_precentral	structural	thickness	yes	0.16326
aparc-Desikan_lh_thickness_precuneus	structural	thickness	yes	0.186071
aparc-Desikan_lh_thickness_rostralanteriorcingulate	structural	thickness	no	0.112208
aparc-Desikan_lh_thickness_rostralmiddlefrontal	structural	thickness	yes	0.180286
aparc-Desikan_lh_thickness_superiorfrontal	structural	thickness	yes	0.189887
aparc-Desikan_lh_thickness_superiorparietal	structural	thickness	yes	0.173579
aparc-Desikan_lh_thickness_superiortemporal	structural	thickness	yes	0.167364
aparc-Desikan_lh_thickness_supramarginal	structural	thickness	yes	0.191398
aparc-Desikan_lh_thickness_transversetemporal	structural	thickness	yes	0.140804
aparc-Desikan_lh_volume_bankssts	structural	volume	yes	0.128049
aparc-Desikan_lh_volume_caudalanteriorcingulate	structural	volume	no	0.0655259
aparc-Desikan_lh_volume_caudalmiddlefrontal	structural	volume	yes	0.134735
aparc-Desikan_lh_volume_cuneus	structural	volume	yes	0.241831
aparc-Desikan_lh_volume_entorhinal	structural	volume	no	0.112303
aparc-Desikan_lh_volume_frontalpole	structural	volume	no	0.0700035
aparc-Desikan_lh_volume_fusiform	structural	volume	yes	0.174894
aparc-Desikan_lh_volume_inferiorparietal	structural	volume	yes	0.180933
aparc-Desikan_lh_volume_inferiortemporal	structural	volume	yes	0.141124
aparc-Desikan_lh_volume_insula	structural	volume	yes	0.216083
aparc-Desikan_lh_volume_isthmuscingulate	structural	volume	yes	0.131665
aparc-Desikan_lh_volume_lateraloccipital	structural	volume	yes	0.189416
aparc-Desikan_lh_volume_lateralorbitofrontal	structural	volume	yes	0.213485
aparc-Desikan_lh_volume_lingual	structural	volume	yes	0.213731
aparc-Desikan_lh_volume_medialorbitofrontal	structural	volume	no	0.104927
aparc-Desikan_lh_volume_middletemporal	structural	volume	yes	0.19068
aparc-Desikan_lh_volume_paracentral	structural	volume	yes	0.130839
aparc-Desikan_lh_volume_parahippocampal	structural	volume	yes	0.192327
aparc-Desikan_lh_volume_parsopercularis	structural	volume	no	0.10764
aparc-Desikan_lh_volume_parsorbitalis	structural	volume	yes	0.132625
aparc-Desikan_lh_volume_parstriangularis	structural	volume	yes	0.141383
aparc-Desikan_lh_volume_pericalcarine	structural	volume	yes	0.263191
aparc-Desikan_lh_volume_postcentral	structural	volume	yes	0.132092
aparc-Desikan_lh_volume_posteriorcingulate	structural	volume	no	0.11082
aparc-Desikan_lh_volume_precentral	structural	volume	yes	0.151838
aparc-Desikan_lh_volume_precuneus	structural	volume	yes	0.20597
aparc-Desikan_lh_volume_rostralanteriorcingulate	structural	volume	yes	0.125637
aparc-Desikan_lh_volume_rostralmiddlefrontal	structural	volume	yes	0.174281
aparc-Desikan_lh_volume_superiorfrontal	structural	volume	yes	0.18717
aparc-Desikan_lh_volume_superiorparietal	structural	volume	yes	0.172154
aparc-Desikan_lh_volume_superiortemporal	structural	volume	yes	0.192738
aparc-Desikan_lh_volume_supramarginal	structural	volume	yes	0.142703
aparc-Desikan_lh_volume_transversetemporal	structural	volume	yes	0.144748
aparc-Desikan_rh_area_bankssts	structural	area	yes	0.149932
aparc-Desikan_rh_area_caudalanteriorcingulate	structural	area	no	0.117027
aparc-Desikan_rh_area_caudalmiddlefrontal	structural	area	yes	0.154586
aparc-Desikan_rh_area_cuneus	structural	area	yes	0.263464
aparc-Desikan_rh_area_entorhinal	structural	area	yes	0.162249
aparc-Desikan_rh_area_frontalpole	structural	area	no	0.0623942
aparc-Desikan_rh_area_fusiform	structural	area	yes	0.247945
aparc-Desikan_rh_area_inferiorparietal	structural	area	yes	0.214779
aparc-Desikan_rh_area_inferiortemporal	structural	area	yes	0.209383
aparc-Desikan_rh_area_insula	structural	area	yes	0.187793
aparc-Desikan_rh_area_isthmuscingulate	structural	area	yes	0.184292
aparc-Desikan_rh_area_lateraloccipital	structural	area	yes	0.263648
aparc-Desikan_rh_area_lateralorbitofrontal	structural	area	yes	0.15696
aparc-Desikan_rh_area_lingual	structural	area	yes	0.263096
aparc-Desikan_rh_area_medialorbitofrontal	structural	area	yes	0.156547
aparc-Desikan_rh_area_middletemporal	structural	area	yes	0.225743
aparc-Desikan_rh_area_paracentral	structural	area	yes	0.17911
aparc-Desikan_rh_area_parahippocampal	structural	area	yes	0.152566
aparc-Desikan_rh_area_parsopercularis	structural	area	yes	0.137659
aparc-Desikan_rh_area_parsorbitalis	structural	area	yes	0.173318
aparc-Desikan_rh_area_parstriangularis	structural	area	yes	0.151953
aparc-Desikan_rh_area_pericalcarine	structural	area	yes	0.308959
aparc-Desikan_rh_area_postcentral	structural	area	yes	0.194087
aparc-Desikan_rh_area_posteriorcingulate	structural	area	yes	0.174582
aparc-Desikan_rh_area_precentral	structural	area	yes	0.204205
aparc-Desikan_rh_area_precuneus	structural	area	yes	0.232306
aparc-Desikan_rh_area_rostralanteriorcingulate	structural	area	no	0.102445
aparc-Desikan_rh_area_rostralmiddlefrontal	structural	area	yes	0.211151
aparc-Desikan_rh_area_superiorfrontal	structural	area	yes	0.190993
aparc-Desikan_rh_area_superiorparietal	structural	area	yes	0.181757
aparc-Desikan_rh_area_superiortemporal	structural	area	yes	0.240333
aparc-Desikan_rh_area_supramarginal	structural	area	yes	0.172456
aparc-Desikan_rh_area_TotalSurface	structural	area	yes	0.346902
aparc-Desikan_rh_area_transversetemporal	structural	area	yes	0.199863
aparc-Desikan_rh_thickness_bankssts	structural	thickness	no	0.116864
aparc-Desikan_rh_thickness_caudalanteriorcingulate	structural	thickness	no	0.0908374
aparc-Desikan_rh_thickness_caudalmiddlefrontal	structural	thickness	yes	0.165038
aparc-Desikan_rh_thickness_cuneus	structural	thickness	yes	0.167192
aparc-Desikan_rh_thickness_entorhinal	structural	thickness	no	0.0797005
aparc-Desikan_rh_thickness_frontalpole	structural	thickness	no	0.0819678
aparc-Desikan_rh_thickness_fusiform	structural	thickness	yes	0.165675
aparc-Desikan_rh_thickness_GlobalMeanThickness	structural	thickness	yes	0.213398
aparc-Desikan_rh_thickness_inferiorparietal	structural	thickness	yes	0.207431
aparc-Desikan_rh_thickness_inferiortemporal	structural	thickness	yes	0.167144
aparc-Desikan_rh_thickness_insula	structural	thickness	yes	0.145829
aparc-Desikan_rh_thickness_isthmuscingulate	structural	thickness	yes	0.183208
aparc-Desikan_rh_thickness_lateraloccipital	structural	thickness	yes	0.199741
aparc-Desikan_rh_thickness_lateralorbitofrontal	structural	thickness	no	0.114482
aparc-Desikan_rh_thickness_lingual	structural	thickness	yes	0.160512
aparc-Desikan_rh_thickness_medialorbitofrontal	structural	thickness	yes	0.128518
aparc-Desikan_rh_thickness_middletemporal	structural	thickness	yes	0.153481
aparc-Desikan_rh_thickness_paracentral	structural	thickness	yes	0.177437
aparc-Desikan_rh_thickness_parahippocampal	structural	thickness	yes	0.157972
aparc-Desikan_rh_thickness_parsopercularis	structural	thickness	yes	0.13736
aparc-Desikan_rh_thickness_parsorbitalis	structural	thickness	no	0.107183
aparc-Desikan_rh_thickness_parstriangularis	structural	thickness	yes	0.15529
aparc-Desikan_rh_thickness_pericalcarine	structural	thickness	yes	0.128656
aparc-Desikan_rh_thickness_postcentral	structural	thickness	yes	0.157295
aparc-Desikan_rh_thickness_posteriorcingulate	structural	thickness	yes	0.157054
aparc-Desikan_rh_thickness_precentral	structural	thickness	yes	0.179119
aparc-Desikan_rh_thickness_precuneus	structural	thickness	yes	0.1983
aparc-Desikan_rh_thickness_rostralanteriorcingulate	structural	thickness	no	0.0929177
aparc-Desikan_rh_thickness_rostralmiddlefrontal	structural	thickness	yes	0.170474
aparc-Desikan_rh_thickness_superiorfrontal	structural	thickness	yes	0.204055
aparc-Desikan_rh_thickness_superiorparietal	structural	thickness	yes	0.15811
aparc-Desikan_rh_thickness_superiortemporal	structural	thickness	yes	0.192799
aparc-Desikan_rh_thickness_supramarginal	structural	thickness	yes	0.184841
aparc-Desikan_rh_thickness_transversetemporal	structural	thickness	yes	0.138603
aparc-Desikan_rh_volume_bankssts	structural	volume	yes	0.130259
aparc-Desikan_rh_volume_caudalanteriorcingulate	structural	volume	no	0.0754046
aparc-Desikan_rh_volume_caudalmiddlefrontal	structural	volume	yes	0.141859
aparc-Desikan_rh_volume_cuneus	structural	volume	yes	0.245303
aparc-Desikan_rh_volume_entorhinal	structural	volume	no	0.119682
aparc-Desikan_rh_volume_frontalpole	structural	volume	no	0.0918288
aparc-Desikan_rh_volume_fusiform	structural	volume	yes	0.198441
aparc-Desikan_rh_volume_inferiorparietal	structural	volume	yes	0.166747
aparc-Desikan_rh_volume_inferiortemporal	structural	volume	yes	0.149216
aparc-Desikan_rh_volume_insula	structural	volume	yes	0.200503
aparc-Desikan_rh_volume_isthmuscingulate	structural	volume	yes	0.127082
aparc-Desikan_rh_volume_lateraloccipital	structural	volume	yes	0.196708
aparc-Desikan_rh_volume_lateralorbitofrontal	structural	volume	yes	0.189609
aparc-Desikan_rh_volume_lingual	structural	volume	yes	0.212263
aparc-Desikan_rh_volume_medialorbitofrontal	structural	volume	yes	0.161646
aparc-Desikan_rh_volume_middletemporal	structural	volume	yes	0.178422
aparc-Desikan_rh_volume_paracentral	structural	volume	yes	0.127673
aparc-Desikan_rh_volume_parahippocampal	structural	volume	yes	0.172269
aparc-Desikan_rh_volume_parsopercularis	structural	volume	no	0.117545
aparc-Desikan_rh_volume_parsorbitalis	structural	volume	yes	0.13994
aparc-Desikan_rh_volume_parstriangularis	structural	volume	no	0.116946
aparc-Desikan_rh_volume_pericalcarine	structural	volume	yes	0.274551
aparc-Desikan_rh_volume_postcentral	structural	volume	yes	0.183608
aparc-Desikan_rh_volume_posteriorcingulate	structural	volume	no	0.112028
aparc-Desikan_rh_volume_precentral	structural	volume	yes	0.174407
aparc-Desikan_rh_volume_precuneus	structural	volume	yes	0.20829
aparc-Desikan_rh_volume_rostralanteriorcingulate	structural	volume	no	0.0816695
aparc-Desikan_rh_volume_rostralmiddlefrontal	structural	volume	yes	0.172249
aparc-Desikan_rh_volume_superiorfrontal	structural	volume	yes	0.161103
aparc-Desikan_rh_volume_superiorparietal	structural	volume	yes	0.155061
aparc-Desikan_rh_volume_superiortemporal	structural	volume	yes	0.206552
aparc-Desikan_rh_volume_supramarginal	structural	volume	yes	0.161309
aparc-Desikan_rh_volume_transversetemporal	structural	volume	yes	0.145192
aparc-DKTatlas_lh_area_caudalanteriorcingulate	structural	area	yes	0.186113
aparc-DKTatlas_lh_area_caudalmiddlefrontal	structural	area	yes	0.168514
aparc-DKTatlas_lh_area_cuneus	structural	area	yes	0.244167
aparc-DKTatlas_lh_area_entorhinal	structural	area	yes	0.173784
aparc-DKTatlas_lh_area_fusiform	structural	area	yes	0.221378
aparc-DKTatlas_lh_area_inferiorparietal	structural	area	yes	0.234244
aparc-DKTatlas_lh_area_inferiortemporal	structural	area	yes	0.177131
aparc-DKTatlas_lh_area_insula	structural	area	yes	0.251129
aparc-DKTatlas_lh_area_isthmuscingulate	structural	area	yes	0.179205
aparc-DKTatlas_lh_area_lateraloccipital	structural	area	yes	0.252493
aparc-DKTatlas_lh_area_lateralorbitofrontal	structural	area	yes	0.219801
aparc-DKTatlas_lh_area_lingual	structural	area	yes	0.261364
aparc-DKTatlas_lh_area_medialorbitofrontal	structural	area	yes	0.130999
aparc-DKTatlas_lh_area_middletemporal	structural	area	yes	0.24438
aparc-DKTatlas_lh_area_paracentral	structural	area	yes	0.203348
aparc-DKTatlas_lh_area_parahippocampal	structural	area	yes	0.185461
aparc-DKTatlas_lh_area_parsopercularis	structural	area	yes	0.13214
aparc-DKTatlas_lh_area_parsorbitalis	structural	area	yes	0.177663
aparc-DKTatlas_lh_area_parstriangularis	structural	area	yes	0.166656
aparc-DKTatlas_lh_area_pericalcarine	structural	area	yes	0.300629
aparc-DKTatlas_lh_area_postcentral	structural	area	yes	0.174671
aparc-DKTatlas_lh_area_posteriorcingulate	structural	area	yes	0.161407
aparc-DKTatlas_lh_area_precentral	structural	area	yes	0.208875
aparc-DKTatlas_lh_area_precuneus	structural	area	yes	0.239875
aparc-DKTatlas_lh_area_rostralanteriorcingulate	structural	area	yes	0.189117
aparc-DKTatlas_lh_area_rostralmiddlefrontal	structural	area	yes	0.210278
aparc-DKTatlas_lh_area_superiorfrontal	structural	area	yes	0.238207
aparc-DKTatlas_lh_area_superiorparietal	structural	area	yes	0.189148
aparc-DKTatlas_lh_area_superiortemporal	structural	area	yes	0.241957
aparc-DKTatlas_lh_area_supramarginal	structural	area	yes	0.172412
aparc-DKTatlas_lh_area_transversetemporal	structural	area	yes	0.190809
aparc-DKTatlas_lh_thickness_caudalanteriorcingulate	structural	thickness	no	0.0812391
aparc-DKTatlas_lh_thickness_caudalmiddlefrontal	structural	thickness	yes	0.16654
aparc-DKTatlas_lh_thickness_cuneus	structural	thickness	yes	0.163145
aparc-DKTatlas_lh_thickness_entorhinal	structural	thickness	no	0.0794509
aparc-DKTatlas_lh_thickness_fusiform	structural	thickness	yes	0.150298
aparc-DKTatlas_lh_thickness_inferiorparietal	structural	thickness	yes	0.206567
aparc-DKTatlas_lh_thickness_inferiortemporal	structural	thickness	yes	0.156916
aparc-DKTatlas_lh_thickness_insula	structural	thickness	yes	0.168764
aparc-DKTatlas_lh_thickness_isthmuscingulate	structural	thickness	yes	0.171481
aparc-DKTatlas_lh_thickness_lateraloccipital	structural	thickness	yes	0.176079
aparc-DKTatlas_lh_thickness_lateralorbitofrontal	structural	thickness	no	0.111812
aparc-DKTatlas_lh_thickness_lingual	structural	thickness	yes	0.151345
aparc-DKTatlas_lh_thickness_medialorbitofrontal	structural	thickness	no	0.0839259
aparc-DKTatlas_lh_thickness_middletemporal	structural	thickness	yes	0.147646
aparc-DKTatlas_lh_thickness_paracentral	structural	thickness	yes	0.184633
aparc-DKTatlas_lh_thickness_parahippocampal	structural	thickness	yes	0.18234
aparc-DKTatlas_lh_thickness_parsopercularis	structural	thickness	yes	0.134721
aparc-DKTatlas_lh_thickness_parsorbitalis	structural	thickness	no	0.110123
aparc-DKTatlas_lh_thickness_parstriangularis	structural	thickness	yes	0.160454
aparc-DKTatlas_lh_thickness_pericalcarine	structural	thickness	no	0.108666
aparc-DKTatlas_lh_thickness_postcentral	structural	thickness	yes	0.163167
aparc-DKTatlas_lh_thickness_posteriorcingulate	structural	thickness	no	0.109603
aparc-DKTatlas_lh_thickness_precentral	structural	thickness	yes	0.163627
aparc-DKTatlas_lh_thickness_precuneus	structural	thickness	yes	0.185515
aparc-DKTatlas_lh_thickness_rostralanteriorcingulate	structural	thickness	yes	0.135655
aparc-DKTatlas_lh_thickness_rostralmiddlefrontal	structural	thickness	yes	0.178403
aparc-DKTatlas_lh_thickness_superiorfrontal	structural	thickness	yes	0.185168
aparc-DKTatlas_lh_thickness_superiorparietal	structural	thickness	yes	0.171186
aparc-DKTatlas_lh_thickness_superiortemporal	structural	thickness	yes	0.157898
aparc-DKTatlas_lh_thickness_supramarginal	structural	thickness	yes	0.188257
aparc-DKTatlas_lh_thickness_transversetemporal	structural	thickness	yes	0.141056
aparc-DKTatlas_lh_volume_caudalanteriorcingulate	structural	volume	yes	0.128855
aparc-DKTatlas_lh_volume_caudalmiddlefrontal	structural	volume	yes	0.139467
aparc-DKTatlas_lh_volume_cuneus	structural	volume	yes	0.22632
aparc-DKTatlas_lh_volume_entorhinal	structural	volume	no	0.120442
aparc-DKTatlas_lh_volume_fusiform	structural	volume	yes	0.167708
aparc-DKTatlas_lh_volume_inferiorparietal	structural	volume	yes	0.188287
aparc-DKTatlas_lh_volume_inferiortemporal	structural	volume	yes	0.139757
aparc-DKTatlas_lh_volume_insula	structural	volume	yes	0.2566
aparc-DKTatlas_lh_volume_isthmuscingulate	structural	volume	yes	0.138568
aparc-DKTatlas_lh_volume_lateraloccipital	structural	volume	yes	0.190567
aparc-DKTatlas_lh_volume_lateralorbitofrontal	structural	volume	yes	0.201041
aparc-DKTatlas_lh_volume_lingual	structural	volume	yes	0.213275
aparc-DKTatlas_lh_volume_medialorbitofrontal	structural	volume	yes	0.129098
aparc-DKTatlas_lh_volume_middletemporal	structural	volume	yes	0.205263
aparc-DKTatlas_lh_volume_paracentral	structural	volume	yes	0.135582
aparc-DKTatlas_lh_volume_parahippocampal	structural	volume	yes	0.202161
aparc-DKTatlas_lh_volume_parsopercularis	structural	volume	no	0.101991
aparc-DKTatlas_lh_volume_parsorbitalis	structural	volume	yes	0.138252
aparc-DKTatlas_lh_volume_parstriangularis	structural	volume	yes	0.145486
aparc-DKTatlas_lh_volume_pericalcarine	structural	volume	yes	0.265382
aparc-DKTatlas_lh_volume_postcentral	structural	volume	yes	0.125746
aparc-DKTatlas_lh_volume_posteriorcingulate	structural	volume	no	0.118886
aparc-DKTatlas_lh_volume_precentral	structural	volume	yes	0.151887
aparc-DKTatlas_lh_volume_precuneus	structural	volume	yes	0.206742
aparc-DKTatlas_lh_volume_rostralanteriorcingulate	structural	volume	yes	0.13635
aparc-DKTatlas_lh_volume_rostralmiddlefrontal	structural	volume	yes	0.164128
aparc-DKTatlas_lh_volume_superiorfrontal	structural	volume	yes	0.17603
aparc-DKTatlas_lh_volume_superiorparietal	structural	volume	yes	0.167205
aparc-DKTatlas_lh_volume_superiortemporal	structural	volume	yes	0.180104
aparc-DKTatlas_lh_volume_supramarginal	structural	volume	yes	0.14536
aparc-DKTatlas_lh_volume_transversetemporal	structural	volume	yes	0.145855
aparc-DKTatlas_rh_area_caudalanteriorcingulate	structural	area	no	0.115136
aparc-DKTatlas_rh_area_caudalmiddlefrontal	structural	area	yes	0.162363
aparc-DKTatlas_rh_area_cuneus	structural	area	yes	0.255709
aparc-DKTatlas_rh_area_entorhinal	structural	area	yes	0.160983
aparc-DKTatlas_rh_area_fusiform	structural	area	yes	0.243878
aparc-DKTatlas_rh_area_inferiorparietal	structural	area	yes	0.218114
aparc-DKTatlas_rh_area_inferiortemporal	structural	area	yes	0.215649
aparc-DKTatlas_rh_area_insula	structural	area	yes	0.283587
aparc-DKTatlas_rh_area_isthmuscingulate	structural	area	yes	0.183783
aparc-DKTatlas_rh_area_lateraloccipital	structural	area	yes	0.267471
aparc-DKTatlas_rh_area_lateralorbitofrontal	structural	area	yes	0.206749
aparc-DKTatlas_rh_area_lingual	structural	area	yes	0.263613
aparc-DKTatlas_rh_area_medialorbitofrontal	structural	area	yes	0.153309
aparc-DKTatlas_rh_area_middletemporal	structural	area	yes	0.240402
aparc-DKTatlas_rh_area_paracentral	structural	area	yes	0.183891
aparc-DKTatlas_rh_area_parahippocampal	structural	area	yes	0.149804
aparc-DKTatlas_rh_area_parsopercularis	structural	area	yes	0.143031
aparc-DKTatlas_rh_area_parsorbitalis	structural	area	yes	0.139118
aparc-DKTatlas_rh_area_parstriangularis	structural	area	yes	0.134466
aparc-DKTatlas_rh_area_pericalcarine	structural	area	yes	0.307667
aparc-DKTatlas_rh_area_postcentral	structural	area	yes	0.189822
aparc-DKTatlas_rh_area_posteriorcingulate	structural	area	yes	0.180893
aparc-DKTatlas_rh_area_precentral	structural	area	yes	0.200764
aparc-DKTatlas_rh_area_precuneus	structural	area	yes	0.233142
aparc-DKTatlas_rh_area_rostralanteriorcingulate	structural	area	no	0.118035
aparc-DKTatlas_rh_area_rostralmiddlefrontal	structural	area	yes	0.199881
aparc-DKTatlas_rh_area_superiorfrontal	structural	area	yes	0.195885
aparc-DKTatlas_rh_area_superiorparietal	structural	area	yes	0.17323
aparc-DKTatlas_rh_area_superiortemporal	structural	area	yes	0.240813
aparc-DKTatlas_rh_area_supramarginal	structural	area	yes	0.177482
aparc-DKTatlas_rh_area_transversetemporal	structural	area	yes	0.208166
aparc-DKTatlas_rh_thickness_caudalanteriorcingulate	structural	thickness	no	0.0953093
aparc-DKTatlas_rh_thickness_caudalmiddlefrontal	structural	thickness	yes	0.167202
aparc-DKTatlas_rh_thickness_cuneus	structural	thickness	yes	0.169682
aparc-DKTatlas_rh_thickness_entorhinal	structural	thickness	no	0.0834404
aparc-DKTatlas_rh_thickness_fusiform	structural	thickness	yes	0.164599
aparc-DKTatlas_rh_thickness_inferiorparietal	structural	thickness	yes	0.206212
aparc-DKTatlas_rh_thickness_inferiortemporal	structural	thickness	yes	0.171555
aparc-DKTatlas_rh_thickness_insula	structural	thickness	yes	0.187876
aparc-DKTatlas_rh_thickness_isthmuscingulate	structural	thickness	yes	0.180092
aparc-DKTatlas_rh_thickness_lateraloccipital	structural	thickness	yes	0.200807
aparc-DKTatlas_rh_thickness_lateralorbitofrontal	structural	thickness	yes	0.124445
aparc-DKTatlas_rh_thickness_lingual	structural	thickness	yes	0.160833
aparc-DKTatlas_rh_thickness_medialorbitofrontal	structural	thickness	no	0.0969402
aparc-DKTatlas_rh_thickness_middletemporal	structural	thickness	yes	0.164215
aparc-DKTatlas_rh_thickness_paracentral	structural	thickness	yes	0.181891
aparc-DKTatlas_rh_thickness_parahippocampal	structural	thickness	yes	0.159903
aparc-DKTatlas_rh_thickness_parsopercularis	structural	thickness	yes	0.146086
aparc-DKTatlas_rh_thickness_parsorbitalis	structural	thickness	no	0.116369
aparc-DKTatlas_rh_thickness_parstriangularis	structural	thickness	yes	0.139617
aparc-DKTatlas_rh_thickness_pericalcarine	structural	thickness	yes	0.128336
aparc-DKTatlas_rh_thickness_postcentral	structural	thickness	yes	0.158707
aparc-DKTatlas_rh_thickness_posteriorcingulate	structural	thickness	yes	0.159164
aparc-DKTatlas_rh_thickness_precentral	structural	thickness	yes	0.177482
aparc-DKTatlas_rh_thickness_precuneus	structural	thickness	yes	0.198817
aparc-DKTatlas_rh_thickness_rostralanteriorcingulate	structural	thickness	no	0.10311
aparc-DKTatlas_rh_thickness_rostralmiddlefrontal	structural	thickness	yes	0.171476
aparc-DKTatlas_rh_thickness_superiorfrontal	structural	thickness	yes	0.200286
aparc-DKTatlas_rh_thickness_superiorparietal	structural	thickness	yes	0.15085
aparc-DKTatlas_rh_thickness_superiortemporal	structural	thickness	yes	0.183395
aparc-DKTatlas_rh_thickness_supramarginal	structural	thickness	yes	0.184486
aparc-DKTatlas_rh_thickness_transversetemporal	structural	thickness	yes	0.137514
aparc-DKTatlas_rh_volume_caudalanteriorcingulate	structural	volume	no	0.0756785
aparc-DKTatlas_rh_volume_caudalmiddlefrontal	structural	volume	yes	0.144978
aparc-DKTatlas_rh_volume_cuneus	structural	volume	yes	0.228789
aparc-DKTatlas_rh_volume_entorhinal	structural	volume	no	0.113502
aparc-DKTatlas_rh_volume_fusiform	structural	volume	yes	0.195978
aparc-DKTatlas_rh_volume_inferiorparietal	structural	volume	yes	0.168481
aparc-DKTatlas_rh_volume_inferiortemporal	structural	volume	yes	0.151497
aparc-DKTatlas_rh_volume_insula	structural	volume	yes	0.250947
aparc-DKTatlas_rh_volume_isthmuscingulate	structural	volume	yes	0.129025
aparc-DKTatlas_rh_volume_lateraloccipital	structural	volume	yes	0.200821
aparc-DKTatlas_rh_volume_lateralorbitofrontal	structural	volume	yes	0.208606
aparc-DKTatlas_rh_volume_lingual	structural	volume	yes	0.213174
aparc-DKTatlas_rh_volume_medialorbitofrontal	structural	volume	yes	0.159733
aparc-DKTatlas_rh_volume_middletemporal	structural	volume	yes	0.188587
aparc-DKTatlas_rh_volume_paracentral	structural	volume	yes	0.131479
aparc-DKTatlas_rh_volume_parahippocampal	structural	volume	yes	0.176269
aparc-DKTatlas_rh_volume_parsopercularis	structural	volume	no	0.120272
aparc-DKTatlas_rh_volume_parsorbitalis	structural	volume	yes	0.129636
aparc-DKTatlas_rh_volume_parstriangularis	structural	volume	no	0.0990041
aparc-DKTatlas_rh_volume_pericalcarine	structural	volume	yes	0.271316
aparc-DKTatlas_rh_volume_postcentral	structural	volume	yes	0.180806
aparc-DKTatlas_rh_volume_posteriorcingulate	structural	volume	no	0.114421
aparc-DKTatlas_rh_volume_precentral	structural	volume	yes	0.171913
aparc-DKTatlas_rh_volume_precuneus	structural	volume	yes	0.209832
aparc-DKTatlas_rh_volume_rostralanteriorcingulate	structural	volume	no	0.0886584
aparc-DKTatlas_rh_volume_rostralmiddlefrontal	structural	volume	yes	0.168638
aparc-DKTatlas_rh_volume_superiorfrontal	structural	volume	yes	0.160753
aparc-DKTatlas_rh_volume_superiorparietal	structural	volume	yes	0.153287
aparc-DKTatlas_rh_volume_superiortemporal	structural	volume	yes	0.19654
aparc-DKTatlas_rh_volume_supramarginal	structural	volume	yes	0.16678
aparc-DKTatlas_rh_volume_transversetemporal	structural	volume	yes	0.153387
aparc-pial_lh_area_bankssts	structural	area	no	0.0847919
aparc-pial_lh_area_caudalanteriorcingulate	structural	area	no	0.0827512
aparc-pial_lh_area_caudalmiddlefrontal	structural	area	yes	0.133826
aparc-pial_lh_area_cuneus	structural	area	yes	0.247034
aparc-pial_lh_area_entorhinal	structural	area	no	0.114422
aparc-pial_lh_area_frontalpole	structural	area	no	0.0661713
aparc-pial_lh_area_fusiform	structural	area	yes	0.196079
aparc-pial_lh_area_inferiorparietal	structural	area	yes	0.193398
aparc-pial_lh_area_inferiortemporal	structural	area	yes	0.137219
aparc-pial_lh_area_isthmuscingulate	structural	area	yes	0.155247
aparc-pial_lh_area_lateraloccipital	structural	area	yes	0.213086
aparc-pial_lh_area_lateralorbitofrontal	structural	area	yes	0.224093
aparc-pial_lh_area_lingual	structural	area	yes	0.242391
aparc-pial_lh_area_medialorbitofrontal	structural	area	no	0.099817
aparc-pial_lh_area_middletemporal	structural	area	yes	0.204284
aparc-pial_lh_area_paracentral	structural	area	yes	0.14912
aparc-pial_lh_area_parahippocampal	structural	area	yes	0.158827
aparc-pial_lh_area_parsopercularis	structural	area	no	0.103101
aparc-pial_lh_area_parsorbitalis	structural	area	yes	0.127619
aparc-pial_lh_area_parstriangularis	structural	area	yes	0.14042
aparc-pial_lh_area_pericalcarine	structural	area	yes	0.275006
aparc-pial_lh_area_postcentral	structural	area	yes	0.151926
aparc-pial_lh_area_posteriorcingulate	structural	area	yes	0.135004
aparc-pial_lh_area_precentral	structural	area	yes	0.192785
aparc-pial_lh_area_precuneus	structural	area	yes	0.215248
aparc-pial_lh_area_rostralanteriorcingulate	structural	area	yes	0.139375
aparc-pial_lh_area_rostralmiddlefrontal	structural	area	yes	0.200946
aparc-pial_lh_area_superiorfrontal	structural	area	yes	0.213084
aparc-pial_lh_area_superiorparietal	structural	area	yes	0.182764
aparc-pial_lh_area_superiortemporal	structural	area	yes	0.217964
aparc-pial_lh_area_supramarginal	structural	area	yes	0.15204
aparc-pial_lh_area_TotalSurface	structural	area	yes	0.281444
aparc-pial_lh_area_transversetemporal	structural	area	yes	0.150992
aparc-pial_rh_area_bankssts	structural	area	no	0.0899888
aparc-pial_rh_area_caudalanteriorcingulate	structural	area	no	0.102536
aparc-pial_rh_area_caudalmiddlefrontal	structural	area	yes	0.144651
aparc-pial_rh_area_cuneus	structural	area	yes	0.253845
aparc-pial_rh_area_entorhinal	structural	area	no	0.112781
aparc-pial_rh_area_frontalpole	structural	area	no	0.0631431
aparc-pial_rh_area_fusiform	structural	area	yes	0.21979
aparc-pial_rh_area_inferiorparietal	structural	area	yes	0.189786
aparc-pial_rh_area_inferiortemporal	structural	area	yes	0.154193
aparc-pial_rh_area_isthmuscingulate	structural	area	yes	0.148803
aparc-pial_rh_area_lateraloccipital	structural	area	yes	0.231871
aparc-pial_rh_area_lateralorbitofrontal	structural	area	yes	0.169324
aparc-pial_rh_area_lingual	structural	area	yes	0.242703
aparc-pial_rh_area_medialorbitofrontal	structural	area	yes	0.137967
aparc-pial_rh_area_middletemporal	structural	area	yes	0.181237
aparc-pial_rh_area_paracentral	structural	area	yes	0.14518
aparc-pial_rh_area_parahippocampal	structural	area	yes	0.157031
aparc-pial_rh_area_parsopercularis	structural	area	no	0.10047
aparc-pial_rh_area_parsorbitalis	structural	area	yes	0.12443
aparc-pial_rh_area_parstriangularis	structural	area	yes	0.125605
aparc-pial_rh_area_pericalcarine	structural	area	yes	0.286
aparc-pial_rh_area_postcentral	structural	area	yes	0.181279
aparc-pial_rh_area_posteriorcingulate	structural	area	yes	0.143919
aparc-pial_rh_area_precentral	structural	area	yes	0.203979
aparc-pial_rh_area_precuneus	structural	area	yes	0.19539
aparc-pial_rh_area_rostralanteriorcingulate	structural	area	no	0.0786346
aparc-pial_rh_area_rostralmiddlefrontal	structural	area	yes	0.197423
aparc-pial_rh_area_superiorfrontal	structural	area	yes	0.172014
aparc-pial_rh_area_superiorparietal	structural	area	yes	0.169479
aparc-pial_rh_area_superiortemporal	structural	area	yes	0.206784
aparc-pial_rh_area_supramarginal	structural	area	yes	0.155309
aparc-pial_rh_area_TotalSurface	structural	area	yes	0.282135
aparc-pial_rh_area_transversetemporal	structural	area	yes	0.164864
aseg_global_intensity_3rd-Ventricle	QC	QC	NA	0.170005
aseg_global_intensity_4th-Ventricle	QC	QC	NA	0.207785
aseg_global_intensity_5th-Ventricle	QC	QC	NA	-0.00873027
aseg_global_intensity_Brain-Stem	QC	QC	NA	0.168626
aseg_global_intensity_CC-Anterior	QC	QC	NA	0.173349
aseg_global_intensity_CC-Central	QC	QC	NA	0.126743
aseg_global_intensity_CC-Mid-Anterior	QC	QC	NA	0.0973733
aseg_global_intensity_CC-Mid-Posterior	QC	QC	NA	0.137238
aseg_global_intensity_CC-Posterior	QC	QC	NA	0.134932
aseg_global_intensity_CSF	QC	QC	NA	0.161603
aseg_global_intensity_non-WM-hypointensities	QC	QC	NA	-0.0010845
aseg_global_intensity_Optic-Chiasm	QC	QC	NA	0.134247
aseg_global_intensity_WM-hypointensities	QC	QC	NA	0.116026
aseg_global_volume_3rd-Ventricle	structural	volume	yes	0.249212
aseg_global_volume_4th-Ventricle	structural	volume	yes	0.292754
aseg_global_volume_5th-Ventricle	structural	volume	no	-0.0120655
aseg_global_volume_Brain-Stem	structural	volume	yes	0.370231
aseg_global_volume_BrainSeg	structural	volume	yes	0.279317
aseg_global_volume_BrainSegNotVent	structural	volume	yes	0.271667
aseg_global_volume_BrainSegNotVentSurf	structural	volume	yes	0.278967
aseg_global_volume_CC-Anterior	structural	volume	yes	0.237926
aseg_global_volume_CC-Central	structural	volume	yes	0.187588
aseg_global_volume_CC-Mid-Anterior	structural	volume	yes	0.211392
aseg_global_volume_CC-Mid-Posterior	structural	volume	yes	0.157467
aseg_global_volume_CC-Posterior	structural	volume	yes	0.277607
aseg_global_volume_CSF	structural	volume	yes	0.228194
aseg_global_volume_EstimatedTotalIntraCranial	structural	volume	yes	0.175901
aseg_global_volume_non-WM-hypointensities	structural	volume	no	-0.00331567
aseg_global_volume_Optic-Chiasm	structural	volume	yes	0.146319
aseg_global_volume_SubCortGray	structural	volume	yes	0.299275
aseg_global_volume_SupraTentorial	structural	volume	yes	0.28733
aseg_global_volume_SupraTentorialNotVent	structural	volume	yes	0.280077
aseg_global_volume_TotalGray	structural	volume	yes	0.199882
aseg_global_volume_VentricleChoroid	structural	volume	yes	0.232938
aseg_global_volume_WM-hypointensities	structural	volume	yes	0.205017
aseg_global_volume-ratio_BrainSegVol-to-eTIV	QC	QC	NA	0.221823
aseg_global_volume-ratio_MaskVol-to-eTIV	QC	QC	NA	0.106989
aseg_lh_intensity_Accumbens-area	QC	QC	NA	0.212353
aseg_lh_intensity_Amygdala	QC	QC	NA	0.110274
aseg_lh_intensity_Caudate	QC	QC	NA	0.201551
aseg_lh_intensity_Cerebellum-Cortex	QC	QC	NA	0.223847
aseg_lh_intensity_Cerebellum-White-Matter	QC	QC	NA	0.104853
aseg_lh_intensity_choroid-plexus	QC	QC	NA	0.147779
aseg_lh_intensity_Hippocampus	QC	QC	NA	0.132168
aseg_lh_intensity_Inf-Lat-Vent	QC	QC	NA	0.0877225
aseg_lh_intensity_Lateral-Ventricle	QC	QC	NA	0.1772
aseg_lh_intensity_Pallidum	QC	QC	NA	0.190492
aseg_lh_intensity_Putamen	QC	QC	NA	0.225911
aseg_lh_intensity_Thalamus-Proper	QC	QC	NA	0.221985
aseg_lh_intensity_VentralDC	QC	QC	NA	0.113923
aseg_lh_intensity_vessel	QC	QC	NA	0.0325886
aseg_lh_number_HolesBeforeFixing	QC	QC	NA	0.133457
aseg_lh_volume_Accumbens-area	structural	volume	yes	0.221543
aseg_lh_volume_Amygdala	structural	volume	yes	0.198433
aseg_lh_volume_Caudate	structural	volume	yes	0.314232
aseg_lh_volume_Cerebellum-Cortex	structural	volume	yes	0.329936
aseg_lh_volume_Cerebellum-White-Matter	structural	volume	yes	0.286857
aseg_lh_volume_CerebralWhiteMatter	structural	volume	yes	0.346987
aseg_lh_volume_choroid-plexus	structural	volume	yes	0.200127
aseg_lh_volume_Cortex	structural	volume	yes	0.170755
aseg_lh_volume_Hippocampus	structural	volume	yes	0.242963
aseg_lh_volume_Inf-Lat-Vent	structural	volume	yes	0.138173
aseg_lh_volume_Lateral-Ventricle	structural	volume	yes	0.232465
aseg_lh_volume_Pallidum	structural	volume	yes	0.278864
aseg_lh_volume_Putamen	structural	volume	yes	0.30763
aseg_lh_volume_Thalamus-Proper	structural	volume	yes	0.24981
aseg_lh_volume_VentralDC	structural	volume	yes	0.2873
aseg_lh_volume_vessel	structural	volume	no	0.111792
aseg_rh_intensity_Accumbens-area	QC	QC	NA	0.220533
aseg_rh_intensity_Amygdala	QC	QC	NA	0.129407
aseg_rh_intensity_Caudate	QC	QC	NA	0.186961
aseg_rh_intensity_Cerebellum-Cortex	QC	QC	NA	0.218173
aseg_rh_intensity_Cerebellum-White-Matter	QC	QC	NA	0.0835592
aseg_rh_intensity_choroid-plexus	QC	QC	NA	0.138189
aseg_rh_intensity_Hippocampus	QC	QC	NA	0.150779
aseg_rh_intensity_Inf-Lat-Vent	QC	QC	NA	0.0875209
aseg_rh_intensity_Lateral-Ventricle	QC	QC	NA	0.165122
aseg_rh_intensity_Pallidum	QC	QC	NA	0.217057
aseg_rh_intensity_Putamen	QC	QC	NA	0.246919
aseg_rh_intensity_Thalamus-Proper	QC	QC	NA	0.230673
aseg_rh_intensity_VentralDC	QC	QC	NA	0.12376
aseg_rh_intensity_vessel	QC	QC	NA	0.03416
aseg_rh_number_HolesBeforeFixing	QC	QC	NA	0.111095
aseg_rh_volume_Accumbens-area	structural	volume	yes	0.234464
aseg_rh_volume_Amygdala	structural	volume	yes	0.205213
aseg_rh_volume_Caudate	structural	volume	yes	0.309982
aseg_rh_volume_Cerebellum-Cortex	structural	volume	yes	0.323566
aseg_rh_volume_Cerebellum-White-Matter	structural	volume	yes	0.274958
aseg_rh_volume_CerebralWhiteMatter	structural	volume	yes	0.350003
aseg_rh_volume_choroid-plexus	structural	volume	yes	0.195306
aseg_rh_volume_Cortex	structural	volume	yes	0.180072
aseg_rh_volume_Hippocampus	structural	volume	yes	0.263533
aseg_rh_volume_Inf-Lat-Vent	structural	volume	no	0.119371
aseg_rh_volume_Lateral-Ventricle	structural	volume	yes	0.213751
aseg_rh_volume_Pallidum	structural	volume	yes	0.293883
aseg_rh_volume_Putamen	structural	volume	yes	0.311607
aseg_rh_volume_Thalamus-Proper	structural	volume	yes	0.276645
aseg_rh_volume_VentralDC	structural	volume	yes	0.315511
aseg_rh_volume_vessel	structural	volume	no	0.100842
BA-exvivo_lh_area_BA1	structural	area	yes	0.157341
BA-exvivo_lh_area_BA2	structural	area	yes	0.150891
BA-exvivo_lh_area_BA3a	structural	area	yes	0.175783
BA-exvivo_lh_area_BA3b	structural	area	yes	0.195535
BA-exvivo_lh_area_BA44	structural	area	yes	0.145613
BA-exvivo_lh_area_BA45	structural	area	yes	0.167574
BA-exvivo_lh_area_BA4a	structural	area	yes	0.209144
BA-exvivo_lh_area_BA4p	structural	area	yes	0.187252
BA-exvivo_lh_area_BA6	structural	area	yes	0.226309
BA-exvivo_lh_area_entorhinal	structural	area	yes	0.232299
BA-exvivo_lh_area_MT	structural	area	yes	0.139356
BA-exvivo_lh_area_perirhinal	structural	area	yes	0.180004
BA-exvivo_lh_area_V1	structural	area	yes	0.305698
BA-exvivo_lh_area_V2	structural	area	yes	0.31003
BA-exvivo_lh_thickness_BA1	structural	thickness	yes	0.161032
BA-exvivo_lh_thickness_BA2	structural	thickness	yes	0.144172
BA-exvivo_lh_thickness_BA3a	structural	thickness	yes	0.127841
BA-exvivo_lh_thickness_BA3b	structural	thickness	no	0.122958
BA-exvivo_lh_thickness_BA44	structural	thickness	yes	0.132082
BA-exvivo_lh_thickness_BA45	structural	thickness	yes	0.169442
BA-exvivo_lh_thickness_BA4a	structural	thickness	yes	0.172442
BA-exvivo_lh_thickness_BA4p	structural	thickness	yes	0.124534
BA-exvivo_lh_thickness_BA6	structural	thickness	yes	0.196256
BA-exvivo_lh_thickness_entorhinal	structural	thickness	yes	0.138159
BA-exvivo_lh_thickness_MT	structural	thickness	yes	0.160468
BA-exvivo_lh_thickness_perirhinal	structural	thickness	no	0.0800174
BA-exvivo_lh_thickness_V1	structural	thickness	no	0.109963
BA-exvivo_lh_thickness_V2	structural	thickness	yes	0.178373
BA-exvivo_lh_volume_BA1	structural	volume	no	0.123315
BA-exvivo_lh_volume_BA2	structural	volume	no	0.117056
BA-exvivo_lh_volume_BA3a	structural	volume	no	0.116489
BA-exvivo_lh_volume_BA3b	structural	volume	yes	0.141997
BA-exvivo_lh_volume_BA44	structural	volume	no	0.123119
BA-exvivo_lh_volume_BA45	structural	volume	yes	0.15221
BA-exvivo_lh_volume_BA4a	structural	volume	yes	0.136954
BA-exvivo_lh_volume_BA4p	structural	volume	no	0.117838
BA-exvivo_lh_volume_BA6	structural	volume	yes	0.171137
BA-exvivo_lh_volume_entorhinal	structural	volume	yes	0.210169
BA-exvivo_lh_volume_MT	structural	volume	no	0.123436
BA-exvivo_lh_volume_perirhinal	structural	volume	no	0.12093
BA-exvivo_lh_volume_V1	structural	volume	yes	0.24433
BA-exvivo_lh_volume_V2	structural	volume	yes	0.236644
BA-exvivo_rh_area_BA1	structural	area	yes	0.177094
BA-exvivo_rh_area_BA2	structural	area	yes	0.146896
BA-exvivo_rh_area_BA3a	structural	area	yes	0.201894
BA-exvivo_rh_area_BA3b	structural	area	yes	0.21462
BA-exvivo_rh_area_BA44	structural	area	yes	0.16016
BA-exvivo_rh_area_BA45	structural	area	yes	0.146733
BA-exvivo_rh_area_BA4a	structural	area	yes	0.186071
BA-exvivo_rh_area_BA4p	structural	area	yes	0.203713
BA-exvivo_rh_area_BA6	structural	area	yes	0.192119
BA-exvivo_rh_area_entorhinal	structural	area	yes	0.197263
BA-exvivo_rh_area_MT	structural	area	yes	0.196566
BA-exvivo_rh_area_perirhinal	structural	area	yes	0.182465
BA-exvivo_rh_area_V1	structural	area	yes	0.314479
BA-exvivo_rh_area_V2	structural	area	yes	0.318096
BA-exvivo_rh_thickness_BA1	structural	thickness	yes	0.1489
BA-exvivo_rh_thickness_BA2	structural	thickness	yes	0.152008
BA-exvivo_rh_thickness_BA3a	structural	thickness	no	0.11927
BA-exvivo_rh_thickness_BA3b	structural	thickness	no	0.108569
BA-exvivo_rh_thickness_BA44	structural	thickness	yes	0.161753
BA-exvivo_rh_thickness_BA45	structural	thickness	yes	0.173421
BA-exvivo_rh_thickness_BA4a	structural	thickness	yes	0.153331
BA-exvivo_rh_thickness_BA4p	structural	thickness	yes	0.147737
BA-exvivo_rh_thickness_BA6	structural	thickness	yes	0.202856
BA-exvivo_rh_thickness_entorhinal	structural	thickness	yes	0.134156
BA-exvivo_rh_thickness_MT	structural	thickness	yes	0.166515
BA-exvivo_rh_thickness_perirhinal	structural	thickness	no	0.0716082
BA-exvivo_rh_thickness_V1	structural	thickness	no	0.120949
BA-exvivo_rh_thickness_V2	structural	thickness	yes	0.201496
BA-exvivo_rh_volume_BA1	structural	volume	yes	0.154834
BA-exvivo_rh_volume_BA2	structural	volume	yes	0.135623
BA-exvivo_rh_volume_BA3a	structural	volume	yes	0.156173
BA-exvivo_rh_volume_BA3b	structural	volume	yes	0.171483
BA-exvivo_rh_volume_BA44	structural	volume	yes	0.163308
BA-exvivo_rh_volume_BA45	structural	volume	no	0.124245
BA-exvivo_rh_volume_BA4a	structural	volume	yes	0.125564
BA-exvivo_rh_volume_BA4p	structural	volume	yes	0.147365
BA-exvivo_rh_volume_BA6	structural	volume	yes	0.175132
BA-exvivo_rh_volume_entorhinal	structural	volume	yes	0.208814
BA-exvivo_rh_volume_MT	structural	volume	yes	0.144539
BA-exvivo_rh_volume_perirhinal	structural	volume	no	0.107159
BA-exvivo_rh_volume_V1	structural	volume	yes	0.249319
BA-exvivo_rh_volume_V2	structural	volume	yes	0.246961
Brainstem_global_volume_Medulla	structural	volume	yes	0.328693
Brainstem_global_volume_Midbrain	structural	volume	yes	0.342045
Brainstem_global_volume_Pons	structural	volume	yes	0.383841
Brainstem_global_volume_SCP	structural	volume	yes	0.215545
Brainstem_global_volume_Whole-brainstem	structural	volume	yes	0.378628
HippSubfield_lh_volume_CA1-body	structural	volume	yes	0.192997
HippSubfield_lh_volume_CA1-head	structural	volume	yes	0.213226
HippSubfield_lh_volume_CA3-body	structural	volume	yes	0.179779
HippSubfield_lh_volume_CA3-head	structural	volume	yes	0.201308
HippSubfield_lh_volume_CA4-body	structural	volume	yes	0.208223
HippSubfield_lh_volume_CA4-head	structural	volume	yes	0.184488
HippSubfield_lh_volume_fimbria	structural	volume	yes	0.137962
HippSubfield_lh_volume_GC-ML-DG-body	structural	volume	yes	0.212399
HippSubfield_lh_volume_GC-ML-DG-head	structural	volume	yes	0.196972
HippSubfield_lh_volume_HATA	structural	volume	yes	0.133899
HippSubfield_lh_volume_hippocampal-fissure	structural	volume	yes	0.125067
HippSubfield_lh_volume_Hippocampal-tail	structural	volume	yes	0.220454
HippSubfield_lh_volume_molecular-layer-HP-body	structural	volume	yes	0.126831
HippSubfield_lh_volume_molecular-layer-HP-head	structural	volume	yes	0.18729
HippSubfield_lh_volume_parasubiculum	structural	volume	no	0.112486
HippSubfield_lh_volume_presubiculum-body	structural	volume	yes	0.208808
HippSubfield_lh_volume_presubiculum-head	structural	volume	yes	0.1275
HippSubfield_lh_volume_subiculum-body	structural	volume	yes	0.214916
HippSubfield_lh_volume_subiculum-head	structural	volume	yes	0.190397
HippSubfield_lh_volume_Whole-hippocampal-body	structural	volume	yes	0.244702
HippSubfield_lh_volume_Whole-hippocampal-head	structural	volume	yes	0.233592
HippSubfield_lh_volume_Whole-hippocampus	structural	volume	yes	0.263895
HippSubfield_rh_volume_CA1-body	structural	volume	yes	0.183978
HippSubfield_rh_volume_CA1-head	structural	volume	yes	0.2328
HippSubfield_rh_volume_CA3-body	structural	volume	yes	0.201192
HippSubfield_rh_volume_CA3-head	structural	volume	yes	0.197411
HippSubfield_rh_volume_CA4-body	structural	volume	yes	0.222578
HippSubfield_rh_volume_CA4-head	structural	volume	yes	0.190505
HippSubfield_rh_volume_fimbria	structural	volume	yes	0.149058
HippSubfield_rh_volume_GC-ML-DG-body	structural	volume	yes	0.21488
HippSubfield_rh_volume_GC-ML-DG-head	structural	volume	yes	0.2092
HippSubfield_rh_volume_HATA	structural	volume	yes	0.150706
HippSubfield_rh_volume_hippocampal-fissure	structural	volume	yes	0.161924
HippSubfield_rh_volume_Hippocampal-tail	structural	volume	yes	0.23364
HippSubfield_rh_volume_molecular-layer-HP-body	structural	volume	yes	0.171765
HippSubfield_rh_volume_molecular-layer-HP-head	structural	volume	yes	0.19764
HippSubfield_rh_volume_parasubiculum	structural	volume	no	0.117134
HippSubfield_rh_volume_presubiculum-body	structural	volume	yes	0.209003
HippSubfield_rh_volume_presubiculum-head	structural	volume	yes	0.157936
HippSubfield_rh_volume_subiculum-body	structural	volume	yes	0.224394
HippSubfield_rh_volume_subiculum-head	structural	volume	yes	0.222923
HippSubfield_rh_volume_Whole-hippocampal-body	structural	volume	yes	0.258581
HippSubfield_rh_volume_Whole-hippocampal-head	structural	volume	yes	0.258589
HippSubfield_rh_volume_Whole-hippocampus	structural	volume	yes	0.288019
IDP_dMRI_ProbtrackX_FA_ar_l	diffusion	FA	yes	0.182637
IDP_dMRI_ProbtrackX_FA_ar_r	diffusion	FA	yes	0.170811
IDP_dMRI_ProbtrackX_FA_atr_l	diffusion	FA	yes	0.273014
IDP_dMRI_ProbtrackX_FA_atr_r	diffusion	FA	yes	0.264478
IDP_dMRI_ProbtrackX_FA_cgc_l	diffusion	FA	yes	0.181546
IDP_dMRI_ProbtrackX_FA_cgc_r	diffusion	FA	yes	0.211284
IDP_dMRI_ProbtrackX_FA_cgh_l	diffusion	FA	no	0.142351
IDP_dMRI_ProbtrackX_FA_cgh_r	diffusion	FA	no	0.136857
IDP_dMRI_ProbtrackX_FA_cst_l	diffusion	FA	yes	0.192579
IDP_dMRI_ProbtrackX_FA_cst_r	diffusion	FA	yes	0.194862
IDP_dMRI_ProbtrackX_FA_fma	diffusion	FA	yes	0.227308
IDP_dMRI_ProbtrackX_FA_fmi	diffusion	FA	yes	0.324482
IDP_dMRI_ProbtrackX_FA_ifo_l	diffusion	FA	yes	0.261594
IDP_dMRI_ProbtrackX_FA_ifo_r	diffusion	FA	yes	0.274884
IDP_dMRI_ProbtrackX_FA_ilf_l	diffusion	FA	yes	0.255904
IDP_dMRI_ProbtrackX_FA_ilf_r	diffusion	FA	yes	0.262192
IDP_dMRI_ProbtrackX_FA_mcp	diffusion	FA	no	0.107943
IDP_dMRI_ProbtrackX_FA_ml_l	diffusion	FA	no	0.11691
IDP_dMRI_ProbtrackX_FA_ml_r	diffusion	FA	no	0.120446
IDP_dMRI_ProbtrackX_FA_ptr_l	diffusion	FA	yes	0.219183
IDP_dMRI_ProbtrackX_FA_ptr_r	diffusion	FA	yes	0.22282
IDP_dMRI_ProbtrackX_FA_slf_l	diffusion	FA	yes	0.320425
IDP_dMRI_ProbtrackX_FA_slf_r	diffusion	FA	yes	0.328841
IDP_dMRI_ProbtrackX_FA_str_l	diffusion	FA	yes	0.23757
IDP_dMRI_ProbtrackX_FA_str_r	diffusion	FA	yes	0.232545
IDP_dMRI_ProbtrackX_FA_unc_l	diffusion	FA	yes	0.204703
IDP_dMRI_ProbtrackX_FA_unc_r	diffusion	FA	yes	0.221154
IDP_dMRI_ProbtrackX_ICVF_ar_l	diffusion	ICVF	yes	0.336823
IDP_dMRI_ProbtrackX_ICVF_ar_r	diffusion	ICVF	yes	0.31552
IDP_dMRI_ProbtrackX_ICVF_atr_l	diffusion	ICVF	yes	0.369742
IDP_dMRI_ProbtrackX_ICVF_atr_r	diffusion	ICVF	yes	0.356665
IDP_dMRI_ProbtrackX_ICVF_cgc_l	diffusion	ICVF	yes	0.33165
IDP_dMRI_ProbtrackX_ICVF_cgc_r	diffusion	ICVF	yes	0.335359
IDP_dMRI_ProbtrackX_ICVF_cgh_l	diffusion	ICVF	yes	0.242231
IDP_dMRI_ProbtrackX_ICVF_cgh_r	diffusion	ICVF	yes	0.234408
IDP_dMRI_ProbtrackX_ICVF_cst_l	diffusion	ICVF	yes	0.342883
IDP_dMRI_ProbtrackX_ICVF_cst_r	diffusion	ICVF	yes	0.351849
IDP_dMRI_ProbtrackX_ICVF_fma	diffusion	ICVF	yes	0.337677
IDP_dMRI_ProbtrackX_ICVF_fmi	diffusion	ICVF	yes	0.411844
IDP_dMRI_ProbtrackX_ICVF_ifo_l	diffusion	ICVF	yes	0.366844
IDP_dMRI_ProbtrackX_ICVF_ifo_r	diffusion	ICVF	yes	0.369443
IDP_dMRI_ProbtrackX_ICVF_ilf_l	diffusion	ICVF	yes	0.352471
IDP_dMRI_ProbtrackX_ICVF_ilf_r	diffusion	ICVF	yes	0.34937
IDP_dMRI_ProbtrackX_ICVF_mcp	diffusion	ICVF	yes	0.269801
IDP_dMRI_ProbtrackX_ICVF_ml_l	diffusion	ICVF	yes	0.272905
IDP_dMRI_ProbtrackX_ICVF_ml_r	diffusion	ICVF	yes	0.272496
IDP_dMRI_ProbtrackX_ICVF_ptr_l	diffusion	ICVF	yes	0.342225
IDP_dMRI_ProbtrackX_ICVF_ptr_r	diffusion	ICVF	yes	0.3369
IDP_dMRI_ProbtrackX_ICVF_slf_l	diffusion	ICVF	yes	0.403769
IDP_dMRI_ProbtrackX_ICVF_slf_r	diffusion	ICVF	yes	0.410411
IDP_dMRI_ProbtrackX_ICVF_str_l	diffusion	ICVF	yes	0.36661
IDP_dMRI_ProbtrackX_ICVF_str_r	diffusion	ICVF	yes	0.391505
IDP_dMRI_ProbtrackX_ICVF_unc_l	diffusion	ICVF	yes	0.323267
IDP_dMRI_ProbtrackX_ICVF_unc_r	diffusion	ICVF	yes	0.336012
IDP_dMRI_ProbtrackX_ISOVF_ar_l	diffusion	ISOVF	no	0.0886947
IDP_dMRI_ProbtrackX_ISOVF_ar_r	diffusion	ISOVF	no	0.133684
IDP_dMRI_ProbtrackX_ISOVF_atr_l	diffusion	ISOVF	no	0.152853
IDP_dMRI_ProbtrackX_ISOVF_atr_r	diffusion	ISOVF	no	0.160166
IDP_dMRI_ProbtrackX_ISOVF_cgc_l	diffusion	ISOVF	no	0.166755
IDP_dMRI_ProbtrackX_ISOVF_cgc_r	diffusion	ISOVF	yes	0.187024
IDP_dMRI_ProbtrackX_ISOVF_cgh_l	diffusion	ISOVF	no	0.0875714
IDP_dMRI_ProbtrackX_ISOVF_cgh_r	diffusion	ISOVF	no	0.12032
IDP_dMRI_ProbtrackX_ISOVF_cst_l	diffusion	ISOVF	no	0.0954404
IDP_dMRI_ProbtrackX_ISOVF_cst_r	diffusion	ISOVF	no	0.102355
IDP_dMRI_ProbtrackX_ISOVF_fma	diffusion	ISOVF	yes	0.183112
IDP_dMRI_ProbtrackX_ISOVF_fmi	diffusion	ISOVF	yes	0.171083
IDP_dMRI_ProbtrackX_ISOVF_ifo_l	diffusion	ISOVF	yes	0.210718
IDP_dMRI_ProbtrackX_ISOVF_ifo_r	diffusion	ISOVF	yes	0.218185
IDP_dMRI_ProbtrackX_ISOVF_ilf_l	diffusion	ISOVF	yes	0.218788
IDP_dMRI_ProbtrackX_ISOVF_ilf_r	diffusion	ISOVF	yes	0.242989
IDP_dMRI_ProbtrackX_ISOVF_mcp	diffusion	ISOVF	no	0.0941098
IDP_dMRI_ProbtrackX_ISOVF_ml_l	diffusion	ISOVF	no	0.0569837
IDP_dMRI_ProbtrackX_ISOVF_ml_r	diffusion	ISOVF	no	0.0634142
IDP_dMRI_ProbtrackX_ISOVF_ptr_l	diffusion	ISOVF	no	0.134404
IDP_dMRI_ProbtrackX_ISOVF_ptr_r	diffusion	ISOVF	no	0.136857
IDP_dMRI_ProbtrackX_ISOVF_slf_l	diffusion	ISOVF	yes	0.249906
IDP_dMRI_ProbtrackX_ISOVF_slf_r	diffusion	ISOVF	yes	0.237355
IDP_dMRI_ProbtrackX_ISOVF_str_l	diffusion	ISOVF	yes	0.1887
IDP_dMRI_ProbtrackX_ISOVF_str_r	diffusion	ISOVF	yes	0.178508
IDP_dMRI_ProbtrackX_ISOVF_unc_l	diffusion	ISOVF	no	0.158804
IDP_dMRI_ProbtrackX_ISOVF_unc_r	diffusion	ISOVF	no	0.163662
IDP_dMRI_ProbtrackX_L1_ar_l	diffusion	L1	no	0.119893
IDP_dMRI_ProbtrackX_L1_ar_r	diffusion	L1	no	0.141534
IDP_dMRI_ProbtrackX_L1_atr_l	diffusion	L1	yes	0.236324
IDP_dMRI_ProbtrackX_L1_atr_r	diffusion	L1	yes	0.244859
IDP_dMRI_ProbtrackX_L1_cgc_l	diffusion	L1	yes	0.172294
IDP_dMRI_ProbtrackX_L1_cgc_r	diffusion	L1	yes	0.210939
IDP_dMRI_ProbtrackX_L1_cgh_l	diffusion	L1	no	0.0951733
IDP_dMRI_ProbtrackX_L1_cgh_r	diffusion	L1	no	0.12123
IDP_dMRI_ProbtrackX_L1_cst_l	diffusion	L1	yes	0.201619
IDP_dMRI_ProbtrackX_L1_cst_r	diffusion	L1	yes	0.1783
IDP_dMRI_ProbtrackX_L1_fma	diffusion	L1	yes	0.185336
IDP_dMRI_ProbtrackX_L1_fmi	diffusion	L1	yes	0.241978
IDP_dMRI_ProbtrackX_L1_ifo_l	diffusion	L1	yes	0.249671
IDP_dMRI_ProbtrackX_L1_ifo_r	diffusion	L1	yes	0.253312
IDP_dMRI_ProbtrackX_L1_ilf_l	diffusion	L1	yes	0.243275
IDP_dMRI_ProbtrackX_L1_ilf_r	diffusion	L1	yes	0.240731
IDP_dMRI_ProbtrackX_L1_mcp	diffusion	L1	no	0.112839
IDP_dMRI_ProbtrackX_L1_ml_l	diffusion	L1	no	0.140431
IDP_dMRI_ProbtrackX_L1_ml_r	diffusion	L1	no	0.143671
IDP_dMRI_ProbtrackX_L1_ptr_l	diffusion	L1	yes	0.189455
IDP_dMRI_ProbtrackX_L1_ptr_r	diffusion	L1	no	0.168158
IDP_dMRI_ProbtrackX_L1_slf_l	diffusion	L1	yes	0.308212
IDP_dMRI_ProbtrackX_L1_slf_r	diffusion	L1	yes	0.321369
IDP_dMRI_ProbtrackX_L1_str_l	diffusion	L1	yes	0.251279
IDP_dMRI_ProbtrackX_L1_str_r	diffusion	L1	yes	0.282277
IDP_dMRI_ProbtrackX_L1_unc_l	diffusion	L1	yes	0.224763
IDP_dMRI_ProbtrackX_L1_unc_r	diffusion	L1	yes	0.250703
IDP_dMRI_ProbtrackX_L2_ar_l	diffusion	L2	no	0.126802
IDP_dMRI_ProbtrackX_L2_ar_r	diffusion	L2	no	0.13801
IDP_dMRI_ProbtrackX_L2_atr_l	diffusion	L2	yes	0.271814
IDP_dMRI_ProbtrackX_L2_atr_r	diffusion	L2	yes	0.261345
IDP_dMRI_ProbtrackX_L2_cgc_l	diffusion	L2	yes	0.247307
IDP_dMRI_ProbtrackX_L2_cgc_r	diffusion	L2	yes	0.251917
IDP_dMRI_ProbtrackX_L2_cgh_l	diffusion	L2	no	0.125317
IDP_dMRI_ProbtrackX_L2_cgh_r	diffusion	L2	no	0.139446
IDP_dMRI_ProbtrackX_L2_cst_l	diffusion	L2	yes	0.192499
IDP_dMRI_ProbtrackX_L2_cst_r	diffusion	L2	yes	0.184918
IDP_dMRI_ProbtrackX_L2_fma	diffusion	L2	yes	0.208883
IDP_dMRI_ProbtrackX_L2_fmi	diffusion	L2	yes	0.283389
IDP_dMRI_ProbtrackX_L2_ifo_l	diffusion	L2	yes	0.270386
IDP_dMRI_ProbtrackX_L2_ifo_r	diffusion	L2	yes	0.27444
IDP_dMRI_ProbtrackX_L2_ilf_l	diffusion	L2	yes	0.254149
IDP_dMRI_ProbtrackX_L2_ilf_r	diffusion	L2	yes	0.256276
IDP_dMRI_ProbtrackX_L2_mcp	diffusion	L2	no	0.0932551
IDP_dMRI_ProbtrackX_L2_ml_l	diffusion	L2	no	0.0757939
IDP_dMRI_ProbtrackX_L2_ml_r	diffusion	L2	no	0.0782459
IDP_dMRI_ProbtrackX_L2_ptr_l	diffusion	L2	yes	0.185416
IDP_dMRI_ProbtrackX_L2_ptr_r	diffusion	L2	yes	0.192435
IDP_dMRI_ProbtrackX_L2_slf_l	diffusion	L2	yes	0.335366
IDP_dMRI_ProbtrackX_L2_slf_r	diffusion	L2	yes	0.332441
IDP_dMRI_ProbtrackX_L2_str_l	diffusion	L2	yes	0.253937
IDP_dMRI_ProbtrackX_L2_str_r	diffusion	L2	yes	0.231602
IDP_dMRI_ProbtrackX_L2_unc_l	diffusion	L2	yes	0.214633
IDP_dMRI_ProbtrackX_L2_unc_r	diffusion	L2	yes	0.247581
IDP_dMRI_ProbtrackX_L3_ar_l	diffusion	L3	no	0.150754
IDP_dMRI_ProbtrackX_L3_ar_r	diffusion	L3	no	0.154876
IDP_dMRI_ProbtrackX_L3_atr_l	diffusion	L3	yes	0.265211
IDP_dMRI_ProbtrackX_L3_atr_r	diffusion	L3	yes	0.252815
IDP_dMRI_ProbtrackX_L3_cgc_l	diffusion	L3	yes	0.21777
IDP_dMRI_ProbtrackX_L3_cgc_r	diffusion	L3	yes	0.225002
IDP_dMRI_ProbtrackX_L3_cgh_l	diffusion	L3	no	0.120052
IDP_dMRI_ProbtrackX_L3_cgh_r	diffusion	L3	no	0.131015
IDP_dMRI_ProbtrackX_L3_cst_l	diffusion	L3	no	0.168201
IDP_dMRI_ProbtrackX_L3_cst_r	diffusion	L3	yes	0.174778
IDP_dMRI_ProbtrackX_L3_fma	diffusion	L3	yes	0.209202
IDP_dMRI_ProbtrackX_L3_fmi	diffusion	L3	yes	0.275362
IDP_dMRI_ProbtrackX_L3_ifo_l	diffusion	L3	yes	0.285414
IDP_dMRI_ProbtrackX_L3_ifo_r	diffusion	L3	yes	0.286802
IDP_dMRI_ProbtrackX_L3_ilf_l	diffusion	L3	yes	0.269246
IDP_dMRI_ProbtrackX_L3_ilf_r	diffusion	L3	yes	0.269185
IDP_dMRI_ProbtrackX_L3_mcp	diffusion	L3	no	0.100743
IDP_dMRI_ProbtrackX_L3_ml_l	diffusion	L3	no	0.0776483
IDP_dMRI_ProbtrackX_L3_ml_r	diffusion	L3	no	0.074617
IDP_dMRI_ProbtrackX_L3_ptr_l	diffusion	L3	yes	0.206178
IDP_dMRI_ProbtrackX_L3_ptr_r	diffusion	L3	yes	0.203164
IDP_dMRI_ProbtrackX_L3_slf_l	diffusion	L3	yes	0.324171
IDP_dMRI_ProbtrackX_L3_slf_r	diffusion	L3	yes	0.331402
IDP_dMRI_ProbtrackX_L3_str_l	diffusion	L3	yes	0.246483
IDP_dMRI_ProbtrackX_L3_str_r	diffusion	L3	yes	0.25585
IDP_dMRI_ProbtrackX_L3_unc_l	diffusion	L3	yes	0.203393
IDP_dMRI_ProbtrackX_L3_unc_r	diffusion	L3	yes	0.233857
IDP_dMRI_ProbtrackX_MD_ar_l	diffusion	MD	no	0.130544
IDP_dMRI_ProbtrackX_MD_ar_r	diffusion	MD	no	0.148135
IDP_dMRI_ProbtrackX_MD_atr_l	diffusion	MD	yes	0.26171
IDP_dMRI_ProbtrackX_MD_atr_r	diffusion	MD	yes	0.254733
IDP_dMRI_ProbtrackX_MD_cgc_l	diffusion	MD	yes	0.251397
IDP_dMRI_ProbtrackX_MD_cgc_r	diffusion	MD	yes	0.256234
IDP_dMRI_ProbtrackX_MD_cgh_l	diffusion	MD	no	0.112862
IDP_dMRI_ProbtrackX_MD_cgh_r	diffusion	MD	no	0.13367
IDP_dMRI_ProbtrackX_MD_cst_l	diffusion	MD	yes	0.172346
IDP_dMRI_ProbtrackX_MD_cst_r	diffusion	MD	no	0.163114
IDP_dMRI_ProbtrackX_MD_fma	diffusion	MD	yes	0.201826
IDP_dMRI_ProbtrackX_MD_fmi	diffusion	MD	yes	0.263217
IDP_dMRI_ProbtrackX_MD_ifo_l	diffusion	MD	yes	0.285466
IDP_dMRI_ProbtrackX_MD_ifo_r	diffusion	MD	yes	0.284311
IDP_dMRI_ProbtrackX_MD_ilf_l	diffusion	MD	yes	0.268251
IDP_dMRI_ProbtrackX_MD_ilf_r	diffusion	MD	yes	0.264525
IDP_dMRI_ProbtrackX_MD_mcp	diffusion	MD	no	0.103212
IDP_dMRI_ProbtrackX_MD_ml_l	diffusion	MD	no	0.0761272
IDP_dMRI_ProbtrackX_MD_ml_r	diffusion	MD	no	0.0770953
IDP_dMRI_ProbtrackX_MD_ptr_l	diffusion	MD	yes	0.197731
IDP_dMRI_ProbtrackX_MD_ptr_r	diffusion	MD	yes	0.190427
IDP_dMRI_ProbtrackX_MD_slf_l	diffusion	MD	yes	0.338139
IDP_dMRI_ProbtrackX_MD_slf_r	diffusion	MD	yes	0.340123
IDP_dMRI_ProbtrackX_MD_str_l	diffusion	MD	yes	0.259046
IDP_dMRI_ProbtrackX_MD_str_r	diffusion	MD	yes	0.267842
IDP_dMRI_ProbtrackX_MD_unc_l	diffusion	MD	yes	0.21997
IDP_dMRI_ProbtrackX_MD_unc_r	diffusion	MD	yes	0.254564
IDP_dMRI_ProbtrackX_MO_ar_l	diffusion	MO	no	0.109652
IDP_dMRI_ProbtrackX_MO_ar_r	diffusion	MO	no	0.0881857
IDP_dMRI_ProbtrackX_MO_atr_l	diffusion	MO	yes	0.198993
IDP_dMRI_ProbtrackX_MO_atr_r	diffusion	MO	yes	0.170486
IDP_dMRI_ProbtrackX_MO_cgc_l	diffusion	MO	no	0.146469
IDP_dMRI_ProbtrackX_MO_cgc_r	diffusion	MO	no	0.167375
IDP_dMRI_ProbtrackX_MO_cgh_l	diffusion	MO	no	0.0950645
IDP_dMRI_ProbtrackX_MO_cgh_r	diffusion	MO	no	0.103688
IDP_dMRI_ProbtrackX_MO_cst_l	diffusion	MO	yes	0.173233
IDP_dMRI_ProbtrackX_MO_cst_r	diffusion	MO	yes	0.17485
IDP_dMRI_ProbtrackX_MO_fma	diffusion	MO	no	0.139935
IDP_dMRI_ProbtrackX_MO_fmi	diffusion	MO	yes	0.237762
IDP_dMRI_ProbtrackX_MO_ifo_l	diffusion	MO	no	0.14853
IDP_dMRI_ProbtrackX_MO_ifo_r	diffusion	MO	no	0.158982
IDP_dMRI_ProbtrackX_MO_ilf_l	diffusion	MO	no	0.149723
IDP_dMRI_ProbtrackX_MO_ilf_r	diffusion	MO	no	0.156716
IDP_dMRI_ProbtrackX_MO_mcp	diffusion	MO	no	0.118698
IDP_dMRI_ProbtrackX_MO_ml_l	diffusion	MO	yes	0.197637
IDP_dMRI_ProbtrackX_MO_ml_r	diffusion	MO	yes	0.175418
IDP_dMRI_ProbtrackX_MO_ptr_l	diffusion	MO	no	0.13265
IDP_dMRI_ProbtrackX_MO_ptr_r	diffusion	MO	no	0.140763
IDP_dMRI_ProbtrackX_MO_slf_l	diffusion	MO	yes	0.174758
IDP_dMRI_ProbtrackX_MO_slf_r	diffusion	MO	yes	0.180436
IDP_dMRI_ProbtrackX_MO_str_l	diffusion	MO	yes	0.220553
IDP_dMRI_ProbtrackX_MO_str_r	diffusion	MO	yes	0.241474
IDP_dMRI_ProbtrackX_MO_unc_l	diffusion	MO	no	0.126225
IDP_dMRI_ProbtrackX_MO_unc_r	diffusion	MO	no	0.152427
IDP_dMRI_ProbtrackX_OD_ar_l	diffusion	OD	no	0.143181
IDP_dMRI_ProbtrackX_OD_ar_r	diffusion	OD	no	0.130776
IDP_dMRI_ProbtrackX_OD_atr_l	diffusion	OD	yes	0.255132
IDP_dMRI_ProbtrackX_OD_atr_r	diffusion	OD	yes	0.260991
IDP_dMRI_ProbtrackX_OD_cgc_l	diffusion	OD	no	0.111985
IDP_dMRI_ProbtrackX_OD_cgc_r	diffusion	OD	no	0.159998
IDP_dMRI_ProbtrackX_OD_cgh_l	diffusion	OD	no	0.114432
IDP_dMRI_ProbtrackX_OD_cgh_r	diffusion	OD	no	0.0984226
IDP_dMRI_ProbtrackX_OD_cst_l	diffusion	OD	yes	0.226074
IDP_dMRI_ProbtrackX_OD_cst_r	diffusion	OD	yes	0.207011
IDP_dMRI_ProbtrackX_OD_fma	diffusion	OD	no	0.158377
IDP_dMRI_ProbtrackX_OD_fmi	diffusion	OD	yes	0.256467
IDP_dMRI_ProbtrackX_OD_ifo_l	diffusion	OD	no	0.160428
IDP_dMRI_ProbtrackX_OD_ifo_r	diffusion	OD	yes	0.178163
IDP_dMRI_ProbtrackX_OD_ilf_l	diffusion	OD	yes	0.174552
IDP_dMRI_ProbtrackX_OD_ilf_r	diffusion	OD	yes	0.200649
IDP_dMRI_ProbtrackX_OD_mcp	diffusion	OD	no	0.101374
IDP_dMRI_ProbtrackX_OD_ml_l	diffusion	OD	yes	0.21451
IDP_dMRI_ProbtrackX_OD_ml_r	diffusion	OD	yes	0.210715
IDP_dMRI_ProbtrackX_OD_ptr_l	diffusion	OD	no	0.118171
IDP_dMRI_ProbtrackX_OD_ptr_r	diffusion	OD	no	0.128983
IDP_dMRI_ProbtrackX_OD_slf_l	diffusion	OD	yes	0.259912
IDP_dMRI_ProbtrackX_OD_slf_r	diffusion	OD	yes	0.298891
IDP_dMRI_ProbtrackX_OD_str_l	diffusion	OD	yes	0.239276
IDP_dMRI_ProbtrackX_OD_str_r	diffusion	OD	yes	0.256003
IDP_dMRI_ProbtrackX_OD_unc_l	diffusion	OD	no	0.141561
IDP_dMRI_ProbtrackX_OD_unc_r	diffusion	OD	no	0.166187
IDP_dMRI_TBSS_FA_Anterior_corona_radiata_L	diffusion	FA	yes	0.319723
IDP_dMRI_TBSS_FA_Anterior_corona_radiata_R	diffusion	FA	yes	0.326831
IDP_dMRI_TBSS_FA_Anterior_limb_of_internal_capsule_L	diffusion	FA	yes	0.290062
IDP_dMRI_TBSS_FA_Anterior_limb_of_internal_capsule_R	diffusion	FA	yes	0.27976
IDP_dMRI_TBSS_FA_Body_of_corpus_callosum	diffusion	FA	yes	0.299698
IDP_dMRI_TBSS_FA_Cerebral_peduncle_L	diffusion	FA	yes	0.234002
IDP_dMRI_TBSS_FA_Cerebral_peduncle_R	diffusion	FA	yes	0.229708
IDP_dMRI_TBSS_FA_Cingulum_cingulate_gyrus_L	diffusion	FA	yes	0.270688
IDP_dMRI_TBSS_FA_Cingulum_cingulate_gyrus_R	diffusion	FA	yes	0.261734
IDP_dMRI_TBSS_FA_Cingulum_hippocampus_L	diffusion	FA	yes	0.195556
IDP_dMRI_TBSS_FA_Cingulum_hippocampus_R	diffusion	FA	yes	0.206126
IDP_dMRI_TBSS_FA_Corticospinal_tract_L	diffusion	FA	no	0.147268
IDP_dMRI_TBSS_FA_Corticospinal_tract_R	diffusion	FA	no	0.164087
IDP_dMRI_TBSS_FA_External_capsule_L	diffusion	FA	yes	0.247142
IDP_dMRI_TBSS_FA_External_capsule_R	diffusion	FA	yes	0.245002
IDP_dMRI_TBSS_FA_Fornix	diffusion	FA	yes	0.174103
IDP_dMRI_TBSS_FA_Fornix_cres+Stria_terminalis_L	diffusion	FA	yes	0.234652
IDP_dMRI_TBSS_FA_Fornix_cres+Stria_terminalis_R	diffusion	FA	yes	0.222811
IDP_dMRI_TBSS_FA_Genu_of_corpus_callosum	diffusion	FA	yes	0.319599
IDP_dMRI_TBSS_FA_Inferior_cerebellar_peduncle_L	diffusion	FA	yes	0.225322
IDP_dMRI_TBSS_FA_Inferior_cerebellar_peduncle_R	diffusion	FA	yes	0.24007
IDP_dMRI_TBSS_FA_Medial_lemniscus_L	diffusion	FA	yes	0.19841
IDP_dMRI_TBSS_FA_Medial_lemniscus_R	diffusion	FA	yes	0.19129
IDP_dMRI_TBSS_FA_Middle_cerebellar_peduncle	diffusion	FA	yes	0.243925
IDP_dMRI_TBSS_FA_Pontine_crossing_tract	diffusion	FA	no	0.160617
IDP_dMRI_TBSS_FA_Posterior_corona_radiata_L	diffusion	FA	yes	0.243874
IDP_dMRI_TBSS_FA_Posterior_corona_radiata_R	diffusion	FA	yes	0.250643
IDP_dMRI_TBSS_FA_Posterior_limb_of_internal_capsule_L	diffusion	FA	yes	0.25762
IDP_dMRI_TBSS_FA_Posterior_limb_of_internal_capsule_R	diffusion	FA	yes	0.255435
IDP_dMRI_TBSS_FA_Posterior_thalamic_radiation_L	diffusion	FA	yes	0.247071
IDP_dMRI_TBSS_FA_Posterior_thalamic_radiation_R	diffusion	FA	yes	0.238892
IDP_dMRI_TBSS_FA_Retrolenticular_part_of_internal_capsule_L	diffusion	FA	yes	0.228368
IDP_dMRI_TBSS_FA_Retrolenticular_part_of_internal_capsule_R	diffusion	FA	yes	0.228332
IDP_dMRI_TBSS_FA_Sagittal_stratum_L	diffusion	FA	yes	0.22296
IDP_dMRI_TBSS_FA_Sagittal_stratum_R	diffusion	FA	yes	0.228847
IDP_dMRI_TBSS_FA_Splenium_of_corpus_callosum	diffusion	FA	yes	0.25648
IDP_dMRI_TBSS_FA_Superior_cerebellar_peduncle_L	diffusion	FA	yes	0.249855
IDP_dMRI_TBSS_FA_Superior_cerebellar_peduncle_R	diffusion	FA	yes	0.263381
IDP_dMRI_TBSS_FA_Superior_corona_radiata_L	diffusion	FA	yes	0.255506
IDP_dMRI_TBSS_FA_Superior_corona_radiata_R	diffusion	FA	yes	0.262291
IDP_dMRI_TBSS_FA_Superior_fronto-occipital_fasciculus_L	diffusion	FA	yes	0.263035
IDP_dMRI_TBSS_FA_Superior_fronto-occipital_fasciculus_R	diffusion	FA	yes	0.246692
IDP_dMRI_TBSS_FA_Superior_longitudinal_fasciculus_L	diffusion	FA	yes	0.266063
IDP_dMRI_TBSS_FA_Superior_longitudinal_fasciculus_R	diffusion	FA	yes	0.301971
IDP_dMRI_TBSS_FA_Tapetum_L	diffusion	FA	yes	0.223669
IDP_dMRI_TBSS_FA_Tapetum_R	diffusion	FA	yes	0.23411
IDP_dMRI_TBSS_FA_Uncinate_fasciculus_L	diffusion	FA	yes	0.287336
IDP_dMRI_TBSS_FA_Uncinate_fasciculus_R	diffusion	FA	yes	0.262649
IDP_dMRI_TBSS_ICVF_Anterior_corona_radiata_L	diffusion	ICVF	yes	0.396309
IDP_dMRI_TBSS_ICVF_Anterior_corona_radiata_R	diffusion	ICVF	yes	0.392188
IDP_dMRI_TBSS_ICVF_Anterior_limb_of_internal_capsule_L	diffusion	ICVF	yes	0.350006
IDP_dMRI_TBSS_ICVF_Anterior_limb_of_internal_capsule_R	diffusion	ICVF	yes	0.347907
IDP_dMRI_TBSS_ICVF_Body_of_corpus_callosum	diffusion	ICVF	yes	0.40166
IDP_dMRI_TBSS_ICVF_Cerebral_peduncle_L	diffusion	ICVF	yes	0.282748
IDP_dMRI_TBSS_ICVF_Cerebral_peduncle_R	diffusion	ICVF	yes	0.277843
IDP_dMRI_TBSS_ICVF_Cingulum_cingulate_gyrus_L	diffusion	ICVF	yes	0.383112
IDP_dMRI_TBSS_ICVF_Cingulum_cingulate_gyrus_R	diffusion	ICVF	yes	0.386611
IDP_dMRI_TBSS_ICVF_Cingulum_hippocampus_L	diffusion	ICVF	yes	0.29853
IDP_dMRI_TBSS_ICVF_Cingulum_hippocampus_R	diffusion	ICVF	yes	0.313253
IDP_dMRI_TBSS_ICVF_Corticospinal_tract_L	diffusion	ICVF	no	0.159851
IDP_dMRI_TBSS_ICVF_Corticospinal_tract_R	diffusion	ICVF	no	0.149061
IDP_dMRI_TBSS_ICVF_External_capsule_L	diffusion	ICVF	yes	0.337745
IDP_dMRI_TBSS_ICVF_External_capsule_R	diffusion	ICVF	yes	0.340461
IDP_dMRI_TBSS_ICVF_Fornix	diffusion	ICVF	no	0.152381
IDP_dMRI_TBSS_ICVF_Fornix_cres+Stria_terminalis_L	diffusion	ICVF	yes	0.30896
IDP_dMRI_TBSS_ICVF_Fornix_cres+Stria_terminalis_R	diffusion	ICVF	yes	0.287375
IDP_dMRI_TBSS_ICVF_Genu_of_corpus_callosum	diffusion	ICVF	yes	0.406655
IDP_dMRI_TBSS_ICVF_Inferior_cerebellar_peduncle_L	diffusion	ICVF	yes	0.254822
IDP_dMRI_TBSS_ICVF_Inferior_cerebellar_peduncle_R	diffusion	ICVF	yes	0.250058
IDP_dMRI_TBSS_ICVF_Medial_lemniscus_L	diffusion	ICVF	yes	0.213366
IDP_dMRI_TBSS_ICVF_Medial_lemniscus_R	diffusion	ICVF	yes	0.204747
IDP_dMRI_TBSS_ICVF_Middle_cerebellar_peduncle	diffusion	ICVF	yes	0.315879
IDP_dMRI_TBSS_ICVF_Pontine_crossing_tract	diffusion	ICVF	yes	0.186789
IDP_dMRI_TBSS_ICVF_Posterior_corona_radiata_L	diffusion	ICVF	yes	0.365161
IDP_dMRI_TBSS_ICVF_Posterior_corona_radiata_R	diffusion	ICVF	yes	0.345422
IDP_dMRI_TBSS_ICVF_Posterior_limb_of_internal_capsule_L	diffusion	ICVF	yes	0.354024
IDP_dMRI_TBSS_ICVF_Posterior_limb_of_internal_capsule_R	diffusion	ICVF	yes	0.373921
IDP_dMRI_TBSS_ICVF_Posterior_thalamic_radiation_L	diffusion	ICVF	yes	0.332194
IDP_dMRI_TBSS_ICVF_Posterior_thalamic_radiation_R	diffusion	ICVF	yes	0.33388
IDP_dMRI_TBSS_ICVF_Retrolenticular_part_of_internal_capsule_L	diffusion	ICVF	yes	0.361697
IDP_dMRI_TBSS_ICVF_Retrolenticular_part_of_internal_capsule_R	diffusion	ICVF	yes	0.349972
IDP_dMRI_TBSS_ICVF_Sagittal_stratum_L	diffusion	ICVF	yes	0.323148
IDP_dMRI_TBSS_ICVF_Sagittal_stratum_R	diffusion	ICVF	yes	0.33275
IDP_dMRI_TBSS_ICVF_Splenium_of_corpus_callosum	diffusion	ICVF	yes	0.346516
IDP_dMRI_TBSS_ICVF_Superior_cerebellar_peduncle_L	diffusion	ICVF	yes	0.246385
IDP_dMRI_TBSS_ICVF_Superior_cerebellar_peduncle_R	diffusion	ICVF	yes	0.255475
IDP_dMRI_TBSS_ICVF_Superior_corona_radiata_L	diffusion	ICVF	yes	0.39039
IDP_dMRI_TBSS_ICVF_Superior_corona_radiata_R	diffusion	ICVF	yes	0.397866
IDP_dMRI_TBSS_ICVF_Superior_fronto-occipital_fasciculus_L	diffusion	ICVF	yes	0.320856
IDP_dMRI_TBSS_ICVF_Superior_fronto-occipital_fasciculus_R	diffusion	ICVF	yes	0.338783
IDP_dMRI_TBSS_ICVF_Superior_longitudinal_fasciculus_L	diffusion	ICVF	yes	0.385321
IDP_dMRI_TBSS_ICVF_Superior_longitudinal_fasciculus_R	diffusion	ICVF	yes	0.401688
IDP_dMRI_TBSS_ICVF_Tapetum_L	diffusion	ICVF	yes	0.218963
IDP_dMRI_TBSS_ICVF_Tapetum_R	diffusion	ICVF	yes	0.260495
IDP_dMRI_TBSS_ICVF_Uncinate_fasciculus_L	diffusion	ICVF	yes	0.280138
IDP_dMRI_TBSS_ICVF_Uncinate_fasciculus_R	diffusion	ICVF	yes	0.289265
IDP_dMRI_TBSS_ISOVF_Anterior_corona_radiata_L	diffusion	ISOVF	yes	0.2071
IDP_dMRI_TBSS_ISOVF_Anterior_corona_radiata_R	diffusion	ISOVF	yes	0.213697
IDP_dMRI_TBSS_ISOVF_Anterior_limb_of_internal_capsule_L	diffusion	ISOVF	no	0.159836
IDP_dMRI_TBSS_ISOVF_Anterior_limb_of_internal_capsule_R	diffusion	ISOVF	no	0.160458
IDP_dMRI_TBSS_ISOVF_Body_of_corpus_callosum	diffusion	ISOVF	yes	0.205909
IDP_dMRI_TBSS_ISOVF_Cerebral_peduncle_L	diffusion	ISOVF	no	0.0517365
IDP_dMRI_TBSS_ISOVF_Cerebral_peduncle_R	diffusion	ISOVF	no	0.048782
IDP_dMRI_TBSS_ISOVF_Cingulum_cingulate_gyrus_L	diffusion	ISOVF	yes	0.181915
IDP_dMRI_TBSS_ISOVF_Cingulum_cingulate_gyrus_R	diffusion	ISOVF	yes	0.192701
IDP_dMRI_TBSS_ISOVF_Cingulum_hippocampus_L	diffusion	ISOVF	no	0.0823194
IDP_dMRI_TBSS_ISOVF_Cingulum_hippocampus_R	diffusion	ISOVF	no	0.0815705
IDP_dMRI_TBSS_ISOVF_Corticospinal_tract_L	diffusion	ISOVF	no	0.114815
IDP_dMRI_TBSS_ISOVF_Corticospinal_tract_R	diffusion	ISOVF	no	0.133135
IDP_dMRI_TBSS_ISOVF_External_capsule_L	diffusion	ISOVF	yes	0.170328
IDP_dMRI_TBSS_ISOVF_External_capsule_R	diffusion	ISOVF	yes	0.18299
IDP_dMRI_TBSS_ISOVF_Fornix	diffusion	ISOVF	yes	0.203049
IDP_dMRI_TBSS_ISOVF_Fornix_cres+Stria_terminalis_L	diffusion	ISOVF	no	0.0910778
IDP_dMRI_TBSS_ISOVF_Fornix_cres+Stria_terminalis_R	diffusion	ISOVF	no	0.0962509
IDP_dMRI_TBSS_ISOVF_Genu_of_corpus_callosum	diffusion	ISOVF	yes	0.194266
IDP_dMRI_TBSS_ISOVF_Inferior_cerebellar_peduncle_L	diffusion	ISOVF	no	0.0616644
IDP_dMRI_TBSS_ISOVF_Inferior_cerebellar_peduncle_R	diffusion	ISOVF	no	0.0517013
IDP_dMRI_TBSS_ISOVF_Medial_lemniscus_L	diffusion	ISOVF	no	0.0731737
IDP_dMRI_TBSS_ISOVF_Medial_lemniscus_R	diffusion	ISOVF	no	0.0702806
IDP_dMRI_TBSS_ISOVF_Middle_cerebellar_peduncle	diffusion	ISOVF	no	0.129805
IDP_dMRI_TBSS_ISOVF_Pontine_crossing_tract	diffusion	ISOVF	no	0.15289
IDP_dMRI_TBSS_ISOVF_Posterior_corona_radiata_L	diffusion	ISOVF	yes	0.203698
IDP_dMRI_TBSS_ISOVF_Posterior_corona_radiata_R	diffusion	ISOVF	yes	0.188947
IDP_dMRI_TBSS_ISOVF_Posterior_limb_of_internal_capsule_L	diffusion	ISOVF	no	0.0686752
IDP_dMRI_TBSS_ISOVF_Posterior_limb_of_internal_capsule_R	diffusion	ISOVF	no	0.0685847
IDP_dMRI_TBSS_ISOVF_Posterior_thalamic_radiation_L	diffusion	ISOVF	no	0.161222
IDP_dMRI_TBSS_ISOVF_Posterior_thalamic_radiation_R	diffusion	ISOVF	yes	0.183119
IDP_dMRI_TBSS_ISOVF_Retrolenticular_part_of_internal_capsule_L	diffusion	ISOVF	no	0.114523
IDP_dMRI_TBSS_ISOVF_Retrolenticular_part_of_internal_capsule_R	diffusion	ISOVF	no	0.153534
IDP_dMRI_TBSS_ISOVF_Sagittal_stratum_L	diffusion	ISOVF	no	0.156492
IDP_dMRI_TBSS_ISOVF_Sagittal_stratum_R	diffusion	ISOVF	yes	0.190443
IDP_dMRI_TBSS_ISOVF_Splenium_of_corpus_callosum	diffusion	ISOVF	no	0.097823
IDP_dMRI_TBSS_ISOVF_Superior_cerebellar_peduncle_L	diffusion	ISOVF	yes	0.179705
IDP_dMRI_TBSS_ISOVF_Superior_cerebellar_peduncle_R	diffusion	ISOVF	yes	0.203161
IDP_dMRI_TBSS_ISOVF_Superior_corona_radiata_L	diffusion	ISOVF	yes	0.177602
IDP_dMRI_TBSS_ISOVF_Superior_corona_radiata_R	diffusion	ISOVF	no	0.154319
IDP_dMRI_TBSS_ISOVF_Superior_fronto-occipital_fasciculus_L	diffusion	ISOVF	no	0.0974629
IDP_dMRI_TBSS_ISOVF_Superior_fronto-occipital_fasciculus_R	diffusion	ISOVF	no	0.0916597
IDP_dMRI_TBSS_ISOVF_Superior_longitudinal_fasciculus_L	diffusion	ISOVF	yes	0.209794
IDP_dMRI_TBSS_ISOVF_Superior_longitudinal_fasciculus_R	diffusion	ISOVF	yes	0.201008
IDP_dMRI_TBSS_ISOVF_Tapetum_L	diffusion	ISOVF	no	0.142886
IDP_dMRI_TBSS_ISOVF_Tapetum_R	diffusion	ISOVF	no	0.151678
IDP_dMRI_TBSS_ISOVF_Uncinate_fasciculus_L	diffusion	ISOVF	no	0.0518949
IDP_dMRI_TBSS_ISOVF_Uncinate_fasciculus_R	diffusion	ISOVF	no	0.0730743
IDP_dMRI_TBSS_L1_Anterior_corona_radiata_L	diffusion	L1	yes	0.277939
IDP_dMRI_TBSS_L1_Anterior_corona_radiata_R	diffusion	L1	yes	0.258337
IDP_dMRI_TBSS_L1_Anterior_limb_of_internal_capsule_L	diffusion	L1	yes	0.217797
IDP_dMRI_TBSS_L1_Anterior_limb_of_internal_capsule_R	diffusion	L1	yes	0.224699
IDP_dMRI_TBSS_L1_Body_of_corpus_callosum	diffusion	L1	yes	0.237053
IDP_dMRI_TBSS_L1_Cerebral_peduncle_L	diffusion	L1	yes	0.220406
IDP_dMRI_TBSS_L1_Cerebral_peduncle_R	diffusion	L1	yes	0.225665
IDP_dMRI_TBSS_L1_Cingulum_cingulate_gyrus_L	diffusion	L1	yes	0.25189
IDP_dMRI_TBSS_L1_Cingulum_cingulate_gyrus_R	diffusion	L1	yes	0.249757
IDP_dMRI_TBSS_L1_Cingulum_hippocampus_L	diffusion	L1	yes	0.205115
IDP_dMRI_TBSS_L1_Cingulum_hippocampus_R	diffusion	L1	yes	0.217803
IDP_dMRI_TBSS_L1_Corticospinal_tract_L	diffusion	L1	no	0.112364
IDP_dMRI_TBSS_L1_Corticospinal_tract_R	diffusion	L1	no	0.129172
IDP_dMRI_TBSS_L1_External_capsule_L	diffusion	L1	yes	0.288303
IDP_dMRI_TBSS_L1_External_capsule_R	diffusion	L1	yes	0.298825
IDP_dMRI_TBSS_L1_Fornix	diffusion	L1	yes	0.20287
IDP_dMRI_TBSS_L1_Fornix_cres+Stria_terminalis_L	diffusion	L1	no	0.165898
IDP_dMRI_TBSS_L1_Fornix_cres+Stria_terminalis_R	diffusion	L1	yes	0.17381
IDP_dMRI_TBSS_L1_Genu_of_corpus_callosum	diffusion	L1	yes	0.279646
IDP_dMRI_TBSS_L1_Inferior_cerebellar_peduncle_L	diffusion	L1	no	0.162701
IDP_dMRI_TBSS_L1_Inferior_cerebellar_peduncle_R	diffusion	L1	yes	0.168819
IDP_dMRI_TBSS_L1_Medial_lemniscus_L	diffusion	L1	no	0.162592
IDP_dMRI_TBSS_L1_Medial_lemniscus_R	diffusion	L1	no	0.165008
IDP_dMRI_TBSS_L1_Middle_cerebellar_peduncle	diffusion	L1	yes	0.179179
IDP_dMRI_TBSS_L1_Pontine_crossing_tract	diffusion	L1	yes	0.174206
IDP_dMRI_TBSS_L1_Posterior_corona_radiata_L	diffusion	L1	yes	0.284264
IDP_dMRI_TBSS_L1_Posterior_corona_radiata_R	diffusion	L1	yes	0.274239
IDP_dMRI_TBSS_L1_Posterior_limb_of_internal_capsule_L	diffusion	L1	yes	0.266789
IDP_dMRI_TBSS_L1_Posterior_limb_of_internal_capsule_R	diffusion	L1	yes	0.281418
IDP_dMRI_TBSS_L1_Posterior_thalamic_radiation_L	diffusion	L1	yes	0.237859
IDP_dMRI_TBSS_L1_Posterior_thalamic_radiation_R	diffusion	L1	yes	0.21274
IDP_dMRI_TBSS_L1_Retrolenticular_part_of_internal_capsule_L	diffusion	L1	yes	0.248935
IDP_dMRI_TBSS_L1_Retrolenticular_part_of_internal_capsule_R	diffusion	L1	yes	0.227721
IDP_dMRI_TBSS_L1_Sagittal_stratum_L	diffusion	L1	yes	0.236453
IDP_dMRI_TBSS_L1_Sagittal_stratum_R	diffusion	L1	yes	0.242259
IDP_dMRI_TBSS_L1_Splenium_of_corpus_callosum	diffusion	L1	yes	0.277465
IDP_dMRI_TBSS_L1_Superior_cerebellar_peduncle_L	diffusion	L1	yes	0.218522
IDP_dMRI_TBSS_L1_Superior_cerebellar_peduncle_R	diffusion	L1	yes	0.21384
IDP_dMRI_TBSS_L1_Superior_corona_radiata_L	diffusion	L1	yes	0.273661
IDP_dMRI_TBSS_L1_Superior_corona_radiata_R	diffusion	L1	yes	0.284449
IDP_dMRI_TBSS_L1_Superior_fronto-occipital_fasciculus_L	diffusion	L1	yes	0.189187
IDP_dMRI_TBSS_L1_Superior_fronto-occipital_fasciculus_R	diffusion	L1	yes	0.214444
IDP_dMRI_TBSS_L1_Superior_longitudinal_fasciculus_L	diffusion	L1	yes	0.336617
IDP_dMRI_TBSS_L1_Superior_longitudinal_fasciculus_R	diffusion	L1	yes	0.314751
IDP_dMRI_TBSS_L1_Tapetum_L	diffusion	L1	yes	0.172216
IDP_dMRI_TBSS_L1_Tapetum_R	diffusion	L1	no	0.142607
IDP_dMRI_TBSS_L1_Uncinate_fasciculus_L	diffusion	L1	yes	0.227706
IDP_dMRI_TBSS_L1_Uncinate_fasciculus_R	diffusion	L1	yes	0.231869
IDP_dMRI_TBSS_L2_Anterior_corona_radiata_L	diffusion	L2	yes	0.338721
IDP_dMRI_TBSS_L2_Anterior_corona_radiata_R	diffusion	L2	yes	0.341588
IDP_dMRI_TBSS_L2_Anterior_limb_of_internal_capsule_L	diffusion	L2	yes	0.243468
IDP_dMRI_TBSS_L2_Anterior_limb_of_internal_capsule_R	diffusion	L2	yes	0.237413
IDP_dMRI_TBSS_L2_Body_of_corpus_callosum	diffusion	L2	yes	0.290716
IDP_dMRI_TBSS_L2_Cerebral_peduncle_L	diffusion	L2	yes	0.204363
IDP_dMRI_TBSS_L2_Cerebral_peduncle_R	diffusion	L2	yes	0.178882
IDP_dMRI_TBSS_L2_Cingulum_cingulate_gyrus_L	diffusion	L2	yes	0.27227
IDP_dMRI_TBSS_L2_Cingulum_cingulate_gyrus_R	diffusion	L2	yes	0.258267
IDP_dMRI_TBSS_L2_Cingulum_hippocampus_L	diffusion	L2	yes	0.19887
IDP_dMRI_TBSS_L2_Cingulum_hippocampus_R	diffusion	L2	yes	0.195059
IDP_dMRI_TBSS_L2_Corticospinal_tract_L	diffusion	L2	no	0.164917
IDP_dMRI_TBSS_L2_Corticospinal_tract_R	diffusion	L2	yes	0.17595
IDP_dMRI_TBSS_L2_External_capsule_L	diffusion	L2	yes	0.241677
IDP_dMRI_TBSS_L2_External_capsule_R	diffusion	L2	yes	0.247382
IDP_dMRI_TBSS_L2_Fornix	diffusion	L2	yes	0.187304
IDP_dMRI_TBSS_L2_Fornix_cres+Stria_terminalis_L	diffusion	L2	yes	0.193709
IDP_dMRI_TBSS_L2_Fornix_cres+Stria_terminalis_R	diffusion	L2	yes	0.192668
IDP_dMRI_TBSS_L2_Genu_of_corpus_callosum	diffusion	L2	yes	0.309785
IDP_dMRI_TBSS_L2_Inferior_cerebellar_peduncle_L	diffusion	L2	no	0.167855
IDP_dMRI_TBSS_L2_Inferior_cerebellar_peduncle_R	diffusion	L2	yes	0.183936
IDP_dMRI_TBSS_L2_Medial_lemniscus_L	diffusion	L2	no	0.137743
IDP_dMRI_TBSS_L2_Medial_lemniscus_R	diffusion	L2	no	0.128278
IDP_dMRI_TBSS_L2_Middle_cerebellar_peduncle	diffusion	L2	yes	0.207481
IDP_dMRI_TBSS_L2_Pontine_crossing_tract	diffusion	L2	yes	0.186781
IDP_dMRI_TBSS_L2_Posterior_corona_radiata_L	diffusion	L2	yes	0.257695
IDP_dMRI_TBSS_L2_Posterior_corona_radiata_R	diffusion	L2	yes	0.239975
IDP_dMRI_TBSS_L2_Posterior_limb_of_internal_capsule_L	diffusion	L2	yes	0.25071
IDP_dMRI_TBSS_L2_Posterior_limb_of_internal_capsule_R	diffusion	L2	yes	0.244872
IDP_dMRI_TBSS_L2_Posterior_thalamic_radiation_L	diffusion	L2	yes	0.238125
IDP_dMRI_TBSS_L2_Posterior_thalamic_radiation_R	diffusion	L2	yes	0.230061
IDP_dMRI_TBSS_L2_Retrolenticular_part_of_internal_capsule_L	diffusion	L2	yes	0.232743
IDP_dMRI_TBSS_L2_Retrolenticular_part_of_internal_capsule_R	diffusion	L2	yes	0.233527
IDP_dMRI_TBSS_L2_Sagittal_stratum_L	diffusion	L2	yes	0.204664
IDP_dMRI_TBSS_L2_Sagittal_stratum_R	diffusion	L2	yes	0.222363
IDP_dMRI_TBSS_L2_Splenium_of_corpus_callosum	diffusion	L2	yes	0.232168
IDP_dMRI_TBSS_L2_Superior_cerebellar_peduncle_L	diffusion	L2	yes	0.270832
IDP_dMRI_TBSS_L2_Superior_cerebellar_peduncle_R	diffusion	L2	yes	0.278281
IDP_dMRI_TBSS_L2_Superior_corona_radiata_L	diffusion	L2	yes	0.281031
IDP_dMRI_TBSS_L2_Superior_corona_radiata_R	diffusion	L2	yes	0.267958
IDP_dMRI_TBSS_L2_Superior_fronto-occipital_fasciculus_L	diffusion	L2	yes	0.200408
IDP_dMRI_TBSS_L2_Superior_fronto-occipital_fasciculus_R	diffusion	L2	yes	0.196213
IDP_dMRI_TBSS_L2_Superior_longitudinal_fasciculus_L	diffusion	L2	yes	0.270589
IDP_dMRI_TBSS_L2_Superior_longitudinal_fasciculus_R	diffusion	L2	yes	0.302983
IDP_dMRI_TBSS_L2_Tapetum_L	diffusion	L2	yes	0.218754
IDP_dMRI_TBSS_L2_Tapetum_R	diffusion	L2	yes	0.218238
IDP_dMRI_TBSS_L2_Uncinate_fasciculus_L	diffusion	L2	yes	0.227692
IDP_dMRI_TBSS_L2_Uncinate_fasciculus_R	diffusion	L2	yes	0.234261
IDP_dMRI_TBSS_L3_Anterior_corona_radiata_L	diffusion	L3	yes	0.34272
IDP_dMRI_TBSS_L3_Anterior_corona_radiata_R	diffusion	L3	yes	0.34459
IDP_dMRI_TBSS_L3_Anterior_limb_of_internal_capsule_L	diffusion	L3	yes	0.307653
IDP_dMRI_TBSS_L3_Anterior_limb_of_internal_capsule_R	diffusion	L3	yes	0.283272
IDP_dMRI_TBSS_L3_Body_of_corpus_callosum	diffusion	L3	yes	0.311963
IDP_dMRI_TBSS_L3_Cerebral_peduncle_L	diffusion	L3	yes	0.172
IDP_dMRI_TBSS_L3_Cerebral_peduncle_R	diffusion	L3	no	0.168812
IDP_dMRI_TBSS_L3_Cingulum_cingulate_gyrus_L	diffusion	L3	yes	0.272321
IDP_dMRI_TBSS_L3_Cingulum_cingulate_gyrus_R	diffusion	L3	yes	0.262099
IDP_dMRI_TBSS_L3_Cingulum_hippocampus_L	diffusion	L3	yes	0.193281
IDP_dMRI_TBSS_L3_Cingulum_hippocampus_R	diffusion	L3	yes	0.191698
IDP_dMRI_TBSS_L3_Corticospinal_tract_L	diffusion	L3	no	0.145585
IDP_dMRI_TBSS_L3_Corticospinal_tract_R	diffusion	L3	no	0.162603
IDP_dMRI_TBSS_L3_External_capsule_L	diffusion	L3	yes	0.236138
IDP_dMRI_TBSS_L3_External_capsule_R	diffusion	L3	yes	0.236449
IDP_dMRI_TBSS_L3_Fornix	diffusion	L3	yes	0.185519
IDP_dMRI_TBSS_L3_Fornix_cres+Stria_terminalis_L	diffusion	L3	yes	0.188531
IDP_dMRI_TBSS_L3_Fornix_cres+Stria_terminalis_R	diffusion	L3	yes	0.174055
IDP_dMRI_TBSS_L3_Genu_of_corpus_callosum	diffusion	L3	yes	0.336564
IDP_dMRI_TBSS_L3_Inferior_cerebellar_peduncle_L	diffusion	L3	yes	0.186005
IDP_dMRI_TBSS_L3_Inferior_cerebellar_peduncle_R	diffusion	L3	yes	0.204472
IDP_dMRI_TBSS_L3_Medial_lemniscus_L	diffusion	L3	no	0.14113
IDP_dMRI_TBSS_L3_Medial_lemniscus_R	diffusion	L3	no	0.119146
IDP_dMRI_TBSS_L3_Middle_cerebellar_peduncle	diffusion	L3	yes	0.198222
IDP_dMRI_TBSS_L3_Pontine_crossing_tract	diffusion	L3	yes	0.169081
IDP_dMRI_TBSS_L3_Posterior_corona_radiata_L	diffusion	L3	yes	0.281745
IDP_dMRI_TBSS_L3_Posterior_corona_radiata_R	diffusion	L3	yes	0.272488
IDP_dMRI_TBSS_L3_Posterior_limb_of_internal_capsule_L	diffusion	L3	yes	0.246261
IDP_dMRI_TBSS_L3_Posterior_limb_of_internal_capsule_R	diffusion	L3	yes	0.252343
IDP_dMRI_TBSS_L3_Posterior_thalamic_radiation_L	diffusion	L3	yes	0.272627
IDP_dMRI_TBSS_L3_Posterior_thalamic_radiation_R	diffusion	L3	yes	0.265032
IDP_dMRI_TBSS_L3_Retrolenticular_part_of_internal_capsule_L	diffusion	L3	yes	0.241876
IDP_dMRI_TBSS_L3_Retrolenticular_part_of_internal_capsule_R	diffusion	L3	yes	0.233505
IDP_dMRI_TBSS_L3_Sagittal_stratum_L	diffusion	L3	yes	0.251375
IDP_dMRI_TBSS_L3_Sagittal_stratum_R	diffusion	L3	yes	0.268493
IDP_dMRI_TBSS_L3_Splenium_of_corpus_callosum	diffusion	L3	yes	0.257024
IDP_dMRI_TBSS_L3_Superior_cerebellar_peduncle_L	diffusion	L3	yes	0.260926
IDP_dMRI_TBSS_L3_Superior_cerebellar_peduncle_R	diffusion	L3	yes	0.276388
IDP_dMRI_TBSS_L3_Superior_corona_radiata_L	diffusion	L3	yes	0.316415
IDP_dMRI_TBSS_L3_Superior_corona_radiata_R	diffusion	L3	yes	0.331483
IDP_dMRI_TBSS_L3_Superior_fronto-occipital_fasciculus_L	diffusion	L3	yes	0.24519
IDP_dMRI_TBSS_L3_Superior_fronto-occipital_fasciculus_R	diffusion	L3	yes	0.245721
IDP_dMRI_TBSS_L3_Superior_longitudinal_fasciculus_L	diffusion	L3	yes	0.314067
IDP_dMRI_TBSS_L3_Superior_longitudinal_fasciculus_R	diffusion	L3	yes	0.324948
IDP_dMRI_TBSS_L3_Tapetum_L	diffusion	L3	yes	0.210037
IDP_dMRI_TBSS_L3_Tapetum_R	diffusion	L3	yes	0.203263
IDP_dMRI_TBSS_L3_Uncinate_fasciculus_L	diffusion	L3	yes	0.205306
IDP_dMRI_TBSS_L3_Uncinate_fasciculus_R	diffusion	L3	yes	0.187594
IDP_dMRI_TBSS_MD_Anterior_corona_radiata_L	diffusion	MD	yes	0.343654
IDP_dMRI_TBSS_MD_Anterior_corona_radiata_R	diffusion	MD	yes	0.336472
IDP_dMRI_TBSS_MD_Anterior_limb_of_internal_capsule_L	diffusion	MD	yes	0.244197
IDP_dMRI_TBSS_MD_Anterior_limb_of_internal_capsule_R	diffusion	MD	yes	0.230542
IDP_dMRI_TBSS_MD_Body_of_corpus_callosum	diffusion	MD	yes	0.302151
IDP_dMRI_TBSS_MD_Cerebral_peduncle_L	diffusion	MD	no	0.148997
IDP_dMRI_TBSS_MD_Cerebral_peduncle_R	diffusion	MD	no	0.142025
IDP_dMRI_TBSS_MD_Cingulum_cingulate_gyrus_L	diffusion	MD	yes	0.274411
IDP_dMRI_TBSS_MD_Cingulum_cingulate_gyrus_R	diffusion	MD	yes	0.268535
IDP_dMRI_TBSS_MD_Cingulum_hippocampus_L	diffusion	MD	yes	0.208983
IDP_dMRI_TBSS_MD_Cingulum_hippocampus_R	diffusion	MD	yes	0.205288
IDP_dMRI_TBSS_MD_Corticospinal_tract_L	diffusion	MD	no	0.136491
IDP_dMRI_TBSS_MD_Corticospinal_tract_R	diffusion	MD	no	0.158429
IDP_dMRI_TBSS_MD_External_capsule_L	diffusion	MD	yes	0.253283
IDP_dMRI_TBSS_MD_External_capsule_R	diffusion	MD	yes	0.259093
IDP_dMRI_TBSS_MD_Fornix	diffusion	MD	yes	0.193069
IDP_dMRI_TBSS_MD_Fornix_cres+Stria_terminalis_L	diffusion	MD	no	0.166904
IDP_dMRI_TBSS_MD_Fornix_cres+Stria_terminalis_R	diffusion	MD	no	0.16688
IDP_dMRI_TBSS_MD_Genu_of_corpus_callosum	diffusion	MD	yes	0.334483
IDP_dMRI_TBSS_MD_Inferior_cerebellar_peduncle_L	diffusion	MD	no	0.144116
IDP_dMRI_TBSS_MD_Inferior_cerebellar_peduncle_R	diffusion	MD	no	0.146828
IDP_dMRI_TBSS_MD_Medial_lemniscus_L	diffusion	MD	no	0.127818
IDP_dMRI_TBSS_MD_Medial_lemniscus_R	diffusion	MD	no	0.11554
IDP_dMRI_TBSS_MD_Middle_cerebellar_peduncle	diffusion	MD	yes	0.177985
IDP_dMRI_TBSS_MD_Pontine_crossing_tract	diffusion	MD	yes	0.175931
IDP_dMRI_TBSS_MD_Posterior_corona_radiata_L	diffusion	MD	yes	0.300982
IDP_dMRI_TBSS_MD_Posterior_corona_radiata_R	diffusion	MD	yes	0.283035
IDP_dMRI_TBSS_MD_Posterior_limb_of_internal_capsule_L	diffusion	MD	yes	0.215424
IDP_dMRI_TBSS_MD_Posterior_limb_of_internal_capsule_R	diffusion	MD	yes	0.222224
IDP_dMRI_TBSS_MD_Posterior_thalamic_radiation_L	diffusion	MD	yes	0.274816
IDP_dMRI_TBSS_MD_Posterior_thalamic_radiation_R	diffusion	MD	yes	0.259893
IDP_dMRI_TBSS_MD_Retrolenticular_part_of_internal_capsule_L	diffusion	MD	yes	0.256545
IDP_dMRI_TBSS_MD_Retrolenticular_part_of_internal_capsule_R	diffusion	MD	yes	0.242264
IDP_dMRI_TBSS_MD_Sagittal_stratum_L	diffusion	MD	yes	0.248713
IDP_dMRI_TBSS_MD_Sagittal_stratum_R	diffusion	MD	yes	0.267091
IDP_dMRI_TBSS_MD_Splenium_of_corpus_callosum	diffusion	MD	yes	0.245925
IDP_dMRI_TBSS_MD_Superior_cerebellar_peduncle_L	diffusion	MD	yes	0.2434
IDP_dMRI_TBSS_MD_Superior_cerebellar_peduncle_R	diffusion	MD	yes	0.253645
IDP_dMRI_TBSS_MD_Superior_corona_radiata_L	diffusion	MD	yes	0.330953
IDP_dMRI_TBSS_MD_Superior_corona_radiata_R	diffusion	MD	yes	0.330658
IDP_dMRI_TBSS_MD_Superior_fronto-occipital_fasciculus_L	diffusion	MD	yes	0.214644
IDP_dMRI_TBSS_MD_Superior_fronto-occipital_fasciculus_R	diffusion	MD	yes	0.228367
IDP_dMRI_TBSS_MD_Superior_longitudinal_fasciculus_L	diffusion	MD	yes	0.34469
IDP_dMRI_TBSS_MD_Superior_longitudinal_fasciculus_R	diffusion	MD	yes	0.340326
IDP_dMRI_TBSS_MD_Tapetum_L	diffusion	MD	yes	0.204712
IDP_dMRI_TBSS_MD_Tapetum_R	diffusion	MD	yes	0.191009
IDP_dMRI_TBSS_MD_Uncinate_fasciculus_L	diffusion	MD	no	0.162548
IDP_dMRI_TBSS_MD_Uncinate_fasciculus_R	diffusion	MD	yes	0.170546
IDP_dMRI_TBSS_MO_Anterior_corona_radiata_L	diffusion	MO	yes	0.214543
IDP_dMRI_TBSS_MO_Anterior_corona_radiata_R	diffusion	MO	yes	0.219316
IDP_dMRI_TBSS_MO_Anterior_limb_of_internal_capsule_L	diffusion	MO	yes	0.262001
IDP_dMRI_TBSS_MO_Anterior_limb_of_internal_capsule_R	diffusion	MO	yes	0.271046
IDP_dMRI_TBSS_MO_Body_of_corpus_callosum	diffusion	MO	yes	0.197372
IDP_dMRI_TBSS_MO_Cerebral_peduncle_L	diffusion	MO	yes	0.22802
IDP_dMRI_TBSS_MO_Cerebral_peduncle_R	diffusion	MO	yes	0.204207
IDP_dMRI_TBSS_MO_Cingulum_cingulate_gyrus_L	diffusion	MO	yes	0.211908
IDP_dMRI_TBSS_MO_Cingulum_cingulate_gyrus_R	diffusion	MO	yes	0.207033
IDP_dMRI_TBSS_MO_Cingulum_hippocampus_L	diffusion	MO	no	0.140513
IDP_dMRI_TBSS_MO_Cingulum_hippocampus_R	diffusion	MO	no	0.163717
IDP_dMRI_TBSS_MO_Corticospinal_tract_L	diffusion	MO	no	0.0884694
IDP_dMRI_TBSS_MO_Corticospinal_tract_R	diffusion	MO	no	0.116923
IDP_dMRI_TBSS_MO_External_capsule_L	diffusion	MO	yes	0.216501
IDP_dMRI_TBSS_MO_External_capsule_R	diffusion	MO	yes	0.230599
IDP_dMRI_TBSS_MO_Fornix	diffusion	MO	no	0.11784
IDP_dMRI_TBSS_MO_Fornix_cres+Stria_terminalis_L	diffusion	MO	yes	0.19482
IDP_dMRI_TBSS_MO_Fornix_cres+Stria_terminalis_R	diffusion	MO	yes	0.205684
IDP_dMRI_TBSS_MO_Genu_of_corpus_callosum	diffusion	MO	no	0.124281
IDP_dMRI_TBSS_MO_Inferior_cerebellar_peduncle_L	diffusion	MO	no	0.137934
IDP_dMRI_TBSS_MO_Inferior_cerebellar_peduncle_R	diffusion	MO	no	0.161884
IDP_dMRI_TBSS_MO_Medial_lemniscus_L	diffusion	MO	no	0.143783
IDP_dMRI_TBSS_MO_Medial_lemniscus_R	diffusion	MO	no	0.141053
IDP_dMRI_TBSS_MO_Middle_cerebellar_peduncle	diffusion	MO	yes	0.194741
IDP_dMRI_TBSS_MO_Pontine_crossing_tract	diffusion	MO	yes	0.234027
IDP_dMRI_TBSS_MO_Posterior_corona_radiata_L	diffusion	MO	yes	0.18206
IDP_dMRI_TBSS_MO_Posterior_corona_radiata_R	diffusion	MO	yes	0.210592
IDP_dMRI_TBSS_MO_Posterior_limb_of_internal_capsule_L	diffusion	MO	yes	0.289049
IDP_dMRI_TBSS_MO_Posterior_limb_of_internal_capsule_R	diffusion	MO	yes	0.307426
IDP_dMRI_TBSS_MO_Posterior_thalamic_radiation_L	diffusion	MO	no	0.147686
IDP_dMRI_TBSS_MO_Posterior_thalamic_radiation_R	diffusion	MO	no	0.154727
IDP_dMRI_TBSS_MO_Retrolenticular_part_of_internal_capsule_L	diffusion	MO	yes	0.211896
IDP_dMRI_TBSS_MO_Retrolenticular_part_of_internal_capsule_R	diffusion	MO	yes	0.208552
IDP_dMRI_TBSS_MO_Sagittal_stratum_L	diffusion	MO	no	0.152587
IDP_dMRI_TBSS_MO_Sagittal_stratum_R	diffusion	MO	yes	0.171335
IDP_dMRI_TBSS_MO_Splenium_of_corpus_callosum	diffusion	MO	yes	0.231914
IDP_dMRI_TBSS_MO_Superior_cerebellar_peduncle_L	diffusion	MO	no	0.153532
IDP_dMRI_TBSS_MO_Superior_cerebellar_peduncle_R	diffusion	MO	no	0.156097
IDP_dMRI_TBSS_MO_Superior_corona_radiata_L	diffusion	MO	yes	0.239008
IDP_dMRI_TBSS_MO_Superior_corona_radiata_R	diffusion	MO	yes	0.243691
IDP_dMRI_TBSS_MO_Superior_fronto-occipital_fasciculus_L	diffusion	MO	no	0.112152
IDP_dMRI_TBSS_MO_Superior_fronto-occipital_fasciculus_R	diffusion	MO	no	0.110964
IDP_dMRI_TBSS_MO_Superior_longitudinal_fasciculus_L	diffusion	MO	yes	0.230247
IDP_dMRI_TBSS_MO_Superior_longitudinal_fasciculus_R	diffusion	MO	yes	0.259627
IDP_dMRI_TBSS_MO_Tapetum_L	diffusion	MO	no	0.158305
IDP_dMRI_TBSS_MO_Tapetum_R	diffusion	MO	no	0.127746
IDP_dMRI_TBSS_MO_Uncinate_fasciculus_L	diffusion	MO	yes	0.208267
IDP_dMRI_TBSS_MO_Uncinate_fasciculus_R	diffusion	MO	yes	0.188277
IDP_dMRI_TBSS_OD_Anterior_corona_radiata_L	diffusion	OD	yes	0.235213
IDP_dMRI_TBSS_OD_Anterior_corona_radiata_R	diffusion	OD	yes	0.2366
IDP_dMRI_TBSS_OD_Anterior_limb_of_internal_capsule_L	diffusion	OD	yes	0.242036
IDP_dMRI_TBSS_OD_Anterior_limb_of_internal_capsule_R	diffusion	OD	yes	0.23084
IDP_dMRI_TBSS_OD_Body_of_corpus_callosum	diffusion	OD	yes	0.211177
IDP_dMRI_TBSS_OD_Cerebral_peduncle_L	diffusion	OD	yes	0.284485
IDP_dMRI_TBSS_OD_Cerebral_peduncle_R	diffusion	OD	yes	0.285261
IDP_dMRI_TBSS_OD_Cingulum_cingulate_gyrus_L	diffusion	OD	yes	0.233379
IDP_dMRI_TBSS_OD_Cingulum_cingulate_gyrus_R	diffusion	OD	yes	0.224808
IDP_dMRI_TBSS_OD_Cingulum_hippocampus_L	diffusion	OD	yes	0.184662
IDP_dMRI_TBSS_OD_Cingulum_hippocampus_R	diffusion	OD	yes	0.202933
IDP_dMRI_TBSS_OD_Corticospinal_tract_L	diffusion	OD	no	0.125781
IDP_dMRI_TBSS_OD_Corticospinal_tract_R	diffusion	OD	no	0.115046
IDP_dMRI_TBSS_OD_External_capsule_L	diffusion	OD	yes	0.293537
IDP_dMRI_TBSS_OD_External_capsule_R	diffusion	OD	yes	0.290952
IDP_dMRI_TBSS_OD_Fornix	diffusion	OD	no	0.121177
IDP_dMRI_TBSS_OD_Fornix_cres+Stria_terminalis_L	diffusion	OD	yes	0.20193
IDP_dMRI_TBSS_OD_Fornix_cres+Stria_terminalis_R	diffusion	OD	yes	0.206117
IDP_dMRI_TBSS_OD_Genu_of_corpus_callosum	diffusion	OD	yes	0.212404
IDP_dMRI_TBSS_OD_Inferior_cerebellar_peduncle_L	diffusion	OD	yes	0.186467
IDP_dMRI_TBSS_OD_Inferior_cerebellar_peduncle_R	diffusion	OD	yes	0.207276
IDP_dMRI_TBSS_OD_Medial_lemniscus_L	diffusion	OD	yes	0.171302
IDP_dMRI_TBSS_OD_Medial_lemniscus_R	diffusion	OD	no	0.161352
IDP_dMRI_TBSS_OD_Middle_cerebellar_peduncle	diffusion	OD	yes	0.200899
IDP_dMRI_TBSS_OD_Pontine_crossing_tract	diffusion	OD	yes	0.180178
IDP_dMRI_TBSS_OD_Posterior_corona_radiata_L	diffusion	OD	yes	0.245721
IDP_dMRI_TBSS_OD_Posterior_corona_radiata_R	diffusion	OD	yes	0.279528
IDP_dMRI_TBSS_OD_Posterior_limb_of_internal_capsule_L	diffusion	OD	yes	0.282793
IDP_dMRI_TBSS_OD_Posterior_limb_of_internal_capsule_R	diffusion	OD	yes	0.2966
IDP_dMRI_TBSS_OD_Posterior_thalamic_radiation_L	diffusion	OD	yes	0.197555
IDP_dMRI_TBSS_OD_Posterior_thalamic_radiation_R	diffusion	OD	yes	0.191843
IDP_dMRI_TBSS_OD_Retrolenticular_part_of_internal_capsule_L	diffusion	OD	yes	0.208016
IDP_dMRI_TBSS_OD_Retrolenticular_part_of_internal_capsule_R	diffusion	OD	yes	0.218299
IDP_dMRI_TBSS_OD_Sagittal_stratum_L	diffusion	OD	yes	0.185151
IDP_dMRI_TBSS_OD_Sagittal_stratum_R	diffusion	OD	yes	0.188534
IDP_dMRI_TBSS_OD_Splenium_of_corpus_callosum	diffusion	OD	yes	0.253241
IDP_dMRI_TBSS_OD_Superior_cerebellar_peduncle_L	diffusion	OD	yes	0.216932
IDP_dMRI_TBSS_OD_Superior_cerebellar_peduncle_R	diffusion	OD	yes	0.200835
IDP_dMRI_TBSS_OD_Superior_corona_radiata_L	diffusion	OD	yes	0.234226
IDP_dMRI_TBSS_OD_Superior_corona_radiata_R	diffusion	OD	yes	0.253349
IDP_dMRI_TBSS_OD_Superior_fronto-occipital_fasciculus_L	diffusion	OD	yes	0.214864
IDP_dMRI_TBSS_OD_Superior_fronto-occipital_fasciculus_R	diffusion	OD	yes	0.231328
IDP_dMRI_TBSS_OD_Superior_longitudinal_fasciculus_L	diffusion	OD	yes	0.303142
IDP_dMRI_TBSS_OD_Superior_longitudinal_fasciculus_R	diffusion	OD	yes	0.308568
IDP_dMRI_TBSS_OD_Tapetum_L	diffusion	OD	no	0.118218
IDP_dMRI_TBSS_OD_Tapetum_R	diffusion	OD	no	0.130898
IDP_dMRI_TBSS_OD_Uncinate_fasciculus_L	diffusion	OD	yes	0.265996
IDP_dMRI_TBSS_OD_Uncinate_fasciculus_R	diffusion	OD	yes	0.268695
IDP_SWI_T2star_left_accumbens	structural	hyperintensities	no	0.0985524
IDP_SWI_T2star_left_amygdala	structural	hyperintensities	no	0.0724912
IDP_SWI_T2star_left_caudate	structural	hyperintensities	yes	0.179998
IDP_SWI_T2star_left_hippocampus	structural	hyperintensities	no	0.088862
IDP_SWI_T2star_left_pallidum	structural	hyperintensities	yes	0.252237
IDP_SWI_T2star_left_putamen	structural	hyperintensities	yes	0.336908
IDP_SWI_T2star_left_thalamus	structural	hyperintensities	no	0.0926117
IDP_SWI_T2star_right_accumbens	structural	hyperintensities	no	0.0941655
IDP_SWI_T2star_right_amygdala	structural	hyperintensities	no	0.0701441
IDP_SWI_T2star_right_caudate	structural	hyperintensities	yes	0.194453
IDP_SWI_T2star_right_hippocampus	structural	hyperintensities	no	0.0878801
IDP_SWI_T2star_right_pallidum	structural	hyperintensities	yes	0.256893
IDP_SWI_T2star_right_putamen	structural	hyperintensities	yes	0.335528
IDP_SWI_T2star_right_thalamus	structural	hyperintensities	no	0.105828
IDP_T1_FAST_ROIs_brain_stem	structural	volume	yes	0.230662
IDP_T1_FAST_ROIs_L_amygdala	structural	volume	yes	0.167979
IDP_T1_FAST_ROIs_L_angular_gyrus	structural	volume	no	0.101243
IDP_T1_FAST_ROIs_L_caudate	structural	volume	yes	0.264708
IDP_T1_FAST_ROIs_L_cent_operc_cortex	structural	volume	yes	0.144794
IDP_T1_FAST_ROIs_L_cerebellum_crus_I	structural	volume	yes	0.270002
IDP_T1_FAST_ROIs_L_cerebellum_crus_II	structural	volume	yes	0.302618
IDP_T1_FAST_ROIs_L_cerebellum_I-IV	structural	volume	yes	0.240746
IDP_T1_FAST_ROIs_L_cerebellum_IX	structural	volume	yes	0.29326
IDP_T1_FAST_ROIs_L_cerebellum_V	structural	volume	yes	0.244786
IDP_T1_FAST_ROIs_L_cerebellum_VI	structural	volume	yes	0.269951
IDP_T1_FAST_ROIs_L_cerebellum_VIIb	structural	volume	yes	0.284363
IDP_T1_FAST_ROIs_L_cerebellum_VIIIa	structural	volume	yes	0.268189
IDP_T1_FAST_ROIs_L_cerebellum_VIIIb	structural	volume	yes	0.259367
IDP_T1_FAST_ROIs_L_cerebellum_X	structural	volume	yes	0.235513
IDP_T1_FAST_ROIs_L_cing_gyrus_ant	structural	volume	yes	0.126114
IDP_T1_FAST_ROIs_L_cing_gyrus_post	structural	volume	yes	0.163132
IDP_T1_FAST_ROIs_L_cuneal_cortex	structural	volume	yes	0.130299
IDP_T1_FAST_ROIs_L_front_med_cortex	structural	volume	no	0.11272
IDP_T1_FAST_ROIs_L_front_operc_cortex	structural	volume	yes	0.131736
IDP_T1_FAST_ROIs_L_front_orb_cortex	structural	volume	yes	0.161369
IDP_T1_FAST_ROIs_L_frontal_pole	structural	volume	yes	0.142293
IDP_T1_FAST_ROIs_L_heschl_gyrus	structural	volume	yes	0.203584
IDP_T1_FAST_ROIs_L_hippocampus	structural	volume	yes	0.244458
IDP_T1_FAST_ROIs_L_inf_front_gyrus_parsop	structural	volume	no	0.0793131
IDP_T1_FAST_ROIs_L_inf_front_gyrus_parstri	structural	volume	no	0.090133
IDP_T1_FAST_ROIs_L_inf_temp_gyrus_ant	structural	volume	no	0.120293
IDP_T1_FAST_ROIs_L_inf_temp_gyrus_post	structural	volume	yes	0.144946
IDP_T1_FAST_ROIs_L_inf_temp_gyrus_tempocc	structural	volume	yes	0.137887
IDP_T1_FAST_ROIs_L_insular_cortex	structural	volume	yes	0.259613
IDP_T1_FAST_ROIs_L_intracalc_cortex	structural	volume	yes	0.281958
IDP_T1_FAST_ROIs_L_juxtapos_lobule_cortex	structural	volume	no	0.0584206
IDP_T1_FAST_ROIs_L_latocc_cortex_inf	structural	volume	no	0.109204
IDP_T1_FAST_ROIs_L_latocc_cortex_sup	structural	volume	no	0.117068
IDP_T1_FAST_ROIs_L_lingual_gyrus	structural	volume	yes	0.16254
IDP_T1_FAST_ROIs_L_mid_front_gyrus	structural	volume	yes	0.151951
IDP_T1_FAST_ROIs_L_mid_temp_gyrus_ant	structural	volume	no	0.108443
IDP_T1_FAST_ROIs_L_mid_temp_gyrus_post	structural	volume	no	0.120916
IDP_T1_FAST_ROIs_L_mid_temp_gyrus_tempocc	structural	volume	no	0.080237
IDP_T1_FAST_ROIs_L_occ_fusif_gyrus	structural	volume	yes	0.141026
IDP_T1_FAST_ROIs_L_occ_pole	structural	volume	yes	0.154194
IDP_T1_FAST_ROIs_L_pallidum	structural	volume	yes	0.169528
IDP_T1_FAST_ROIs_L_paracing_gyrus	structural	volume	yes	0.151977
IDP_T1_FAST_ROIs_L_parahipp_gyrus_ant	structural	volume	yes	0.15487
IDP_T1_FAST_ROIs_L_parahipp_gyrus_post	structural	volume	yes	0.183565
IDP_T1_FAST_ROIs_L_parietal_operc_cortex	structural	volume	no	0.120102
IDP_T1_FAST_ROIs_L_planum_polare	structural	volume	yes	0.180593
IDP_T1_FAST_ROIs_L_planum_temporale	structural	volume	yes	0.152405
IDP_T1_FAST_ROIs_L_postcent_gyrus	structural	volume	yes	0.128428
IDP_T1_FAST_ROIs_L_precentral_gyrus	structural	volume	yes	0.132638
IDP_T1_FAST_ROIs_L_precun_cortex	structural	volume	yes	0.175393
IDP_T1_FAST_ROIs_L_putamen	structural	volume	yes	0.273714
IDP_T1_FAST_ROIs_L_subcallosal_cortex	structural	volume	yes	0.245987
IDP_T1_FAST_ROIs_L_sup_front_gyrus	structural	volume	yes	0.124447
IDP_T1_FAST_ROIs_L_sup_parietal_lobule	structural	volume	no	0.0747203
IDP_T1_FAST_ROIs_L_sup_temp_gyrus_ant	structural	volume	no	0.115123
IDP_T1_FAST_ROIs_L_sup_temp_gyrus_post	structural	volume	no	0.0999953
IDP_T1_FAST_ROIs_L_supracalc_cortex	structural	volume	yes	0.177553
IDP_T1_FAST_ROIs_L_supramarg_gyrus_ant	structural	volume	no	0.0813843
IDP_T1_FAST_ROIs_L_supramarg_gyrus_post	structural	volume	no	0.0797772
IDP_T1_FAST_ROIs_L_temp_fusif_cortex_ant	structural	volume	no	0.123569
IDP_T1_FAST_ROIs_L_temp_fusif_cortex_post	structural	volume	yes	0.21207
IDP_T1_FAST_ROIs_L_temp_occ_fusif_cortex	structural	volume	yes	0.137232
IDP_T1_FAST_ROIs_L_temporal_pole	structural	volume	yes	0.163253
IDP_T1_FAST_ROIs_L_thalamus	structural	volume	yes	0.263505
IDP_T1_FAST_ROIs_L_ventral_striatum	structural	volume	yes	0.261096
IDP_T1_FAST_ROIs_R_amygdala	structural	volume	yes	0.153268
IDP_T1_FAST_ROIs_R_angular_gyrus	structural	volume	no	0.0908398
IDP_T1_FAST_ROIs_R_caudate	structural	volume	yes	0.260191
IDP_T1_FAST_ROIs_R_cent_operc_cortex	structural	volume	yes	0.15825
IDP_T1_FAST_ROIs_R_cerebellum_crus_I	structural	volume	yes	0.276708
IDP_T1_FAST_ROIs_R_cerebellum_crus_II	structural	volume	yes	0.304916
IDP_T1_FAST_ROIs_R_cerebellum_I-IV	structural	volume	yes	0.251148
IDP_T1_FAST_ROIs_R_cerebellum_IX	structural	volume	yes	0.293712
IDP_T1_FAST_ROIs_R_cerebellum_V	structural	volume	yes	0.253477
IDP_T1_FAST_ROIs_R_cerebellum_VI	structural	volume	yes	0.265784
IDP_T1_FAST_ROIs_R_cerebellum_VIIb	structural	volume	yes	0.309047
IDP_T1_FAST_ROIs_R_cerebellum_VIIIa	structural	volume	yes	0.26819
IDP_T1_FAST_ROIs_R_cerebellum_VIIIb	structural	volume	yes	0.243688
IDP_T1_FAST_ROIs_R_cerebellum_X	structural	volume	yes	0.231549
IDP_T1_FAST_ROIs_R_cing_gyrus_ant	structural	volume	no	0.122203
IDP_T1_FAST_ROIs_R_cing_gyrus_post	structural	volume	yes	0.156023
IDP_T1_FAST_ROIs_R_cuneal_cortex	structural	volume	yes	0.143153
IDP_T1_FAST_ROIs_R_front_med_cortex	structural	volume	no	0.095237
IDP_T1_FAST_ROIs_R_front_operc_cortex	structural	volume	no	0.115274
IDP_T1_FAST_ROIs_R_front_orb_cortex	structural	volume	yes	0.169697
IDP_T1_FAST_ROIs_R_frontal_pole	structural	volume	yes	0.175403
IDP_T1_FAST_ROIs_R_heschl_gyrus	structural	volume	yes	0.204876
IDP_T1_FAST_ROIs_R_hippocampus	structural	volume	yes	0.266425
IDP_T1_FAST_ROIs_R_inf_front_gyrus_parsop	structural	volume	no	0.0727693
IDP_T1_FAST_ROIs_R_inf_front_gyrus_parstri	structural	volume	no	0.0524515
IDP_T1_FAST_ROIs_R_inf_temp_gyrus_ant	structural	volume	yes	0.12463
IDP_T1_FAST_ROIs_R_inf_temp_gyrus_post	structural	volume	yes	0.147149
IDP_T1_FAST_ROIs_R_inf_temp_gyrus_tempocc	structural	volume	yes	0.141367
IDP_T1_FAST_ROIs_R_insular_cortex	structural	volume	yes	0.251317
IDP_T1_FAST_ROIs_R_intracalc_cortex	structural	volume	yes	0.292464
IDP_T1_FAST_ROIs_R_juxtapos_lobule_cortex	structural	volume	no	0.0636788
IDP_T1_FAST_ROIs_R_latocc_cortex_inf	structural	volume	no	0.108607
IDP_T1_FAST_ROIs_R_latocc_cortex_sup	structural	volume	no	0.0946319
IDP_T1_FAST_ROIs_R_lingual_gyrus	structural	volume	yes	0.201533
IDP_T1_FAST_ROIs_R_mid_front_gyrus	structural	volume	yes	0.151412
IDP_T1_FAST_ROIs_R_mid_temp_gyrus_ant	structural	volume	no	0.118714
IDP_T1_FAST_ROIs_R_mid_temp_gyrus_post	structural	volume	yes	0.131208
IDP_T1_FAST_ROIs_R_mid_temp_gyrus_tempocc	structural	volume	no	0.0932316
IDP_T1_FAST_ROIs_R_occ_fusif_gyrus	structural	volume	no	0.11388
IDP_T1_FAST_ROIs_R_occ_pole	structural	volume	yes	0.186226
IDP_T1_FAST_ROIs_R_pallidum	structural	volume	yes	0.16883
IDP_T1_FAST_ROIs_R_paracing_gyrus	structural	volume	yes	0.15445
IDP_T1_FAST_ROIs_R_parahipp_gyrus_ant	structural	volume	yes	0.17047
IDP_T1_FAST_ROIs_R_parahipp_gyrus_post	structural	volume	yes	0.195828
IDP_T1_FAST_ROIs_R_parietal_operc_cortex	structural	volume	yes	0.176488
IDP_T1_FAST_ROIs_R_planum_polare	structural	volume	yes	0.202748
IDP_T1_FAST_ROIs_R_planum_temporale	structural	volume	yes	0.172435
IDP_T1_FAST_ROIs_R_postcent_gyrus	structural	volume	yes	0.139518
IDP_T1_FAST_ROIs_R_precentral_gyrus	structural	volume	no	0.123759
IDP_T1_FAST_ROIs_R_precun_cortex	structural	volume	yes	0.174115
IDP_T1_FAST_ROIs_R_putamen	structural	volume	yes	0.270218
IDP_T1_FAST_ROIs_R_subcallosal_cortex	structural	volume	yes	0.239296
IDP_T1_FAST_ROIs_R_sup_front_gyrus	structural	volume	no	0.110373
IDP_T1_FAST_ROIs_R_sup_parietal_lobule	structural	volume	no	0.0745555
IDP_T1_FAST_ROIs_R_sup_temp_gyrus_ant	structural	volume	no	0.112745
IDP_T1_FAST_ROIs_R_sup_temp_gyrus_post	structural	volume	yes	0.136359
IDP_T1_FAST_ROIs_R_supracalc_cortex	structural	volume	yes	0.180177
IDP_T1_FAST_ROIs_R_supramarg_gyrus_ant	structural	volume	no	0.102033
IDP_T1_FAST_ROIs_R_supramarg_gyrus_post	structural	volume	no	0.0715714
IDP_T1_FAST_ROIs_R_temp_fusif_cortex_ant	structural	volume	yes	0.137701
IDP_T1_FAST_ROIs_R_temp_fusif_cortex_post	structural	volume	yes	0.20084
IDP_T1_FAST_ROIs_R_temp_occ_fusif_cortex	structural	volume	yes	0.158857
IDP_T1_FAST_ROIs_R_temporal_pole	structural	volume	yes	0.168381
IDP_T1_FAST_ROIs_R_thalamus	structural	volume	yes	0.265757
IDP_T1_FAST_ROIs_R_ventral_striatum	structural	volume	yes	0.245059
IDP_T1_FAST_ROIs_V_cerebellum_crus_I	structural	volume	no	0.0749423
IDP_T1_FAST_ROIs_V_cerebellum_crus_II	structural	volume	yes	0.236335
IDP_T1_FAST_ROIs_V_cerebellum_IX	structural	volume	yes	0.273937
IDP_T1_FAST_ROIs_V_cerebellum_VI	structural	volume	yes	0.266584
IDP_T1_FAST_ROIs_V_cerebellum_VIIb	structural	volume	yes	0.24932
IDP_T1_FAST_ROIs_V_cerebellum_VIIIa	structural	volume	yes	0.293777
IDP_T1_FAST_ROIs_V_cerebellum_VIIIb	structural	volume	yes	0.300598
IDP_T1_FAST_ROIs_V_cerebellum_X	structural	volume	yes	0.22442
IDP_T1_FIRST_brain_stem+4th_ventricle_volume	structural	volume	yes	0.262062
IDP_T1_FIRST_left_accumbens_volume	structural	volume	yes	0.149167
IDP_T1_FIRST_left_amygdala_volume	structural	volume	no	0.0827276
IDP_T1_FIRST_left_caudate_volume	structural	volume	yes	0.296431
IDP_T1_FIRST_left_hippocampus_volume	structural	volume	yes	0.141989
IDP_T1_FIRST_left_pallidum_volume	structural	volume	yes	0.191587
IDP_T1_FIRST_left_putamen_volume	structural	volume	yes	0.241139
IDP_T1_FIRST_left_thalamus_volume	structural	volume	yes	0.241784
IDP_T1_FIRST_right_accumbens_volume	structural	volume	yes	0.157108
IDP_T1_FIRST_right_amygdala_volume	structural	volume	no	0.0733264
IDP_T1_FIRST_right_caudate_volume	structural	volume	yes	0.310317
IDP_T1_FIRST_right_hippocampus_volume	structural	volume	yes	0.153521
IDP_T1_FIRST_right_pallidum_volume	structural	volume	yes	0.212769
IDP_T1_FIRST_right_putamen_volume	structural	volume	yes	0.261185
IDP_T1_FIRST_right_thalamus_volume	structural	volume	yes	0.246721
IDP_T1_SIENAX_brain-normalised_volume	structural	volume	yes	0.272456
IDP_T1_SIENAX_brain-unnormalised_volume	structural	volume	yes	0.27072
IDP_T1_SIENAX_CSF_normalised_volume	structural	volume	yes	0.237577
IDP_T1_SIENAX_CSF_unnormalised_volume	structural	volume	yes	0.237217
IDP_T1_SIENAX_grey_normalised_volume	structural	volume	yes	0.221915
[truncated: 1,937 more rows]

## Sheet: Table S3
Supplemental Table 3. Percent overlap in volume between all UK Biobank functional IDPs and Yeo networks.
IDP	Default Mode	Dorsal Attention	Frontoparietal	Limbic	Somatomotor	Ventral Attention	Visual	Dimensionality	Measure
rfMRI_amplitudes_ICA25_node_1	51.8	2.8	6.7	2.4	1.9	6.8	0.4	ICA25	node amplitude
rfMRI_amplitudes_ICA25_node_2	0.8	22.9	3.6	0.1	2.1	2.7	50.9	ICA25	node amplitude
rfMRI_amplitudes_ICA25_node_3	5.5	32.4	13.3	0.9	8.6	20	3.2	ICA25	node amplitude
rfMRI_amplitudes_ICA25_node_4	2.2	1.2	1.4	0	4.2	2.5	66.9	ICA25	node amplitude
rfMRI_amplitudes_ICA25_node_5	18.5	15.9	31.2	1.2	3	9.3	0.6	ICA25	node amplitude
rfMRI_amplitudes_ICA25_node_6	31.1	9.5	29.4	2.8	0.3	2.9	0.1	ICA25	node amplitude
rfMRI_amplitudes_ICA25_node_7	28.8	18.8	11	1.5	0.6	6.4	10.2	ICA25	node amplitude
rfMRI_amplitudes_ICA25_node_8	0.8	3.3	3.2	0.2	1.7	2.7	70.2	ICA25	node amplitude
rfMRI_amplitudes_ICA25_node_9	51.4	3.7	20.8	0.9	5.3	8	0.2	ICA25	node amplitude
rfMRI_amplitudes_ICA25_node_10	2	18.5	1.9	0.2	42.3	6.9	1.5	ICA25	node amplitude
rfMRI_amplitudes_ICA25_node_11	0.1	3.9	0.4	0.2	49.2	14.9	0.5	ICA25	node amplitude
rfMRI_amplitudes_ICA25_node_12	1.5	9.6	0.4	0	48	13.7	0.6	ICA25	node amplitude
rfMRI_amplitudes_ICA25_node_13	39.8	8.5	11.1	2.5	5.8	12.5	0.3	ICA25	node amplitude
rfMRI_amplitudes_ICA25_node_14	39.1	1.6	7.6	2.3	9	10.6	2.1	ICA25	node amplitude
rfMRI_amplitudes_ICA25_node_15	0.1	0.2	0	0.4	0	0.3	2	ICA25	node amplitude
rfMRI_amplitudes_ICA25_node_16	23.2	6.6	28.5	1.9	0.2	13.6	0	ICA25	node amplitude
rfMRI_amplitudes_ICA25_node_17	22.8	5.8	0.6	1.4	36.4	16.7	4.9	ICA25	node amplitude
rfMRI_amplitudes_ICA25_node_18	0.7	7.3	2.7	0	21.5	23.2	0.5	ICA25	node amplitude
rfMRI_amplitudes_ICA25_node_19	0	2	0.3	0.2	0.3	0.9	71.8	ICA25	node amplitude
rfMRI_amplitudes_ICA25_node_20	39.8	10	22.5	0.4	2.1	8	3.8	ICA25	node amplitude
rfMRI_amplitudes_ICA25_node_21	37.2	5.1	23.5	3.2	1.3	10.8	0.2	ICA25	node amplitude
rfMRI_amplitudes_ICA100_node_1	2	1.4	2	0	3.2	1.5	71.4	ICA100	node amplitude
rfMRI_amplitudes_ICA100_node_2	1.3	6.2	1.2	0.2	33.9	48.2	0.1	ICA100	node amplitude
rfMRI_amplitudes_ICA100_node_3	0.8	3.5	0.2	0	0	0	77.5	ICA100	node amplitude
rfMRI_amplitudes_ICA100_node_4	2.8	28.6	2.5	0	4.6	1.2	45.3	ICA100	node amplitude
rfMRI_amplitudes_ICA100_node_5	64.5	4.9	8.5	0.6	1.1	3	4.9	ICA100	node amplitude
rfMRI_amplitudes_ICA100_node_6	0.2	2.6	0.4	0	52.2	13.8	0.5	ICA100	node amplitude
rfMRI_amplitudes_ICA100_node_7	62.6	0.1	6.2	5.2	1.1	5	0.9	ICA100	node amplitude
rfMRI_amplitudes_ICA100_node_8	2.1	2.7	0.1	0	0.8	0.3	75.5	ICA100	node amplitude
rfMRI_amplitudes_ICA100_node_9	54.5	0.9	2.5	8.1	9.9	3.4	1.7	ICA100	node amplitude
rfMRI_amplitudes_ICA100_node_10	30.7	18.5	10	1.2	0.1	2.9	21.5	ICA100	node amplitude
rfMRI_amplitudes_ICA100_node_11	68.9	2.1	11.2	3.2	1.3	1.7	0.1	ICA100	node amplitude
rfMRI_amplitudes_ICA100_node_12	22.1	2	46.7	0.8	1.2	1.4	0.6	ICA100	node amplitude
rfMRI_amplitudes_ICA100_node_13	61.3	0.6	11.3	2.2	0.2	6.8	2.4	ICA100	node amplitude
rfMRI_amplitudes_ICA100_node_14	0.8	2.8	0.1	0	0.1	0.1	84.9	ICA100	node amplitude
rfMRI_amplitudes_ICA100_node_15	35	0.2	15	1.5	3.9	27.5	0.2	ICA100	node amplitude
rfMRI_amplitudes_ICA100_node_16	0.2	0.8	0.1	0.1	0.1	0.1	79.4	ICA100	node amplitude
rfMRI_amplitudes_ICA100_node_17	2.3	0.1	0	0.9	0	0.1	2.4	ICA100	node amplitude
rfMRI_amplitudes_ICA100_node_18	3.7	37.4	13.9	0.2	12	19.5	1.5	ICA100	node amplitude
rfMRI_amplitudes_ICA100_node_19	38.4	5.5	24	1.1	1	4.3	7.2	ICA100	node amplitude
rfMRI_amplitudes_ICA100_node_20	0.3	11.9	0.7	0	49.1	7.9	1.1	ICA100	node amplitude
rfMRI_amplitudes_ICA100_node_21	59.6	0.2	13.9	2	0.5	2.7	0.2	ICA100	node amplitude
rfMRI_amplitudes_ICA100_node_22	15.9	1.3	1.6	1.5	49.9	19.1	0.1	ICA100	node amplitude
rfMRI_amplitudes_ICA100_node_23	0.7	0.1	0.1	0.1	1.3	0.7	3.1	ICA100	node amplitude
rfMRI_amplitudes_ICA100_node_24	7.8	30.3	39.5	0	1.5	4.3	1.5	ICA100	node amplitude
rfMRI_amplitudes_ICA100_node_25	17.4	10.8	38.8	1.3	0.8	8.1	3.1	ICA100	node amplitude
rfMRI_amplitudes_ICA100_node_26	10.7	30.1	31.4	0.5	2	10.3	1.7	ICA100	node amplitude
rfMRI_amplitudes_ICA100_node_27	1.8	21.8	3.8	0.1	34.5	27.3	0	ICA100	node amplitude
rfMRI_amplitudes_ICA100_node_28	34.2	3.3	11.1	0.9	5.1	17.7	0.5	ICA100	node amplitude
rfMRI_amplitudes_ICA100_node_29	42	4.5	22.4	0.4	1.7	20.4	0	ICA100	node amplitude
rfMRI_amplitudes_ICA100_node_30	0.2	4.4	0.1	0.1	53.7	6.3	0.1	ICA100	node amplitude
rfMRI_amplitudes_ICA100_node_31	29.5	1.6	45	2.1	0.5	2.2	0.3	ICA100	node amplitude
rfMRI_amplitudes_ICA100_node_32	0.3	15.2	0.3	0.1	49.1	6.3	0.7	ICA100	node amplitude
rfMRI_amplitudes_ICA100_node_33	36.5	4	13.6	2.2	4.5	17.6	0.4	ICA100	node amplitude
rfMRI_amplitudes_ICA100_node_34	1.2	37.6	1.3	0	28.4	17.2	0.5	ICA100	node amplitude
rfMRI_amplitudes_ICA100_node_35	0.3	7.3	1.6	0	64.1	12.7	0.1	ICA100	node amplitude
rfMRI_amplitudes_ICA100_node_36	45.8	18	10.7	0.7	0.4	4.3	1.3	ICA100	node amplitude
rfMRI_amplitudes_ICA100_node_37	12.2	2.6	53.7	1.9	1.5	17	0.2	ICA100	node amplitude
rfMRI_amplitudes_ICA100_node_38	0.3	0.5	0.1	0.2	6.6	0.9	0.2	ICA100	node amplitude
rfMRI_amplitudes_ICA100_node_39	15	60.5	6.7	0.1	0.5	0.8	4.1	ICA100	node amplitude
rfMRI_amplitudes_ICA100_node_40	23.8	21.2	28.4	0.2	1.6	8.9	0.1	ICA100	node amplitude
rfMRI_amplitudes_ICA100_node_41	7.4	25.7	1.2	0.2	3.4	8	41.8	ICA100	node amplitude
rfMRI_amplitudes_ICA100_node_42	0.7	38.9	3.1	1.2	0.8	0.9	45.6	ICA100	node amplitude
rfMRI_amplitudes_ICA100_node_43	16.8	1.7	1.2	35.5	1.1	2.2	1	ICA100	node amplitude
rfMRI_amplitudes_ICA100_node_44	28.9	4	42.6	3.8	0.3	6.1	0	ICA100	node amplitude
rfMRI_amplitudes_ICA100_node_45	42.1	1.8	28.9	2.2	0	12.2	0.8	ICA100	node amplitude
rfMRI_amplitudes_ICA100_node_46	48.8	9.5	24.5	3.8	0.5	0.3	0.3	ICA100	node amplitude
rfMRI_amplitudes_ICA100_node_47	32	0.8	41.2	0.4	0.2	9.2	0.6	ICA100	node amplitude
rfMRI_amplitudes_ICA100_node_48	37.9	17.9	18.7	0.1	3.7	10.8	0.8	ICA100	node amplitude
rfMRI_amplitudes_ICA100_node_49	52.4	20.9	5.7	0.2	2.2	8.6	3	ICA100	node amplitude
rfMRI_amplitudes_ICA100_node_50	26.9	0.9	11.3	27.4	10.5	0.6	0.4	ICA100	node amplitude
rfMRI_amplitudes_ICA100_node_51	10.8	7	6.6	8.9	2.3	0.2	8.7	ICA100	node amplitude
rfMRI_amplitudes_ICA100_node_52	8.7	7.3	5	7.2	5	0.4	4.9	ICA100	node amplitude
rfMRI_amplitudes_ICA100_node_53	35.6	0.1	9.9	30.5	0.6	0.4	0.3	ICA100	node amplitude
rfMRI_amplitudes_ICA100_node_54	20.7	4.8	5	16.2	9.5	1	4.5	ICA100	node amplitude
rfMRI_amplitudes_ICA100_node_55	22.6	0.7	7.2	8.3	2.2	3.2	2.2	ICA100	node amplitude
rfMRI_connectivity_ICA25_edge_1	27	12.3	5.2	1.3	2	4.8	25.2	ICA25	edge connectivity
rfMRI_connectivity_ICA25_edge_2	26.8	19.1	10	1.6	5.3	13.4	2.1	ICA25	edge connectivity
rfMRI_connectivity_ICA25_edge_3	3.7	23.5	9.6	0.6	6.4	13	26.1	ICA25	edge connectivity
rfMRI_connectivity_ICA25_edge_4	33.7	2.2	4.7	1.5	2.8	5.2	24.9	ICA25	edge connectivity
rfMRI_connectivity_ICA25_edge_5	1.4	17.6	3.1	0.1	2.5	2.9	52.6	ICA25	edge connectivity
rfMRI_connectivity_ICA25_edge_6	4.2	22.6	9.6	0.6	7.2	14.1	23.8	ICA25	edge connectivity
rfMRI_connectivity_ICA25_edge_7	33	10.7	20.2	1.9	2.8	8.3	0.6	ICA25	edge connectivity
rfMRI_connectivity_ICA25_edge_8	10.9	16.3	18.9	0.8	2.8	6.2	25.1	ICA25	edge connectivity
rfMRI_connectivity_ICA25_edge_9	12.5	22.1	21.8	1.1	6.7	13.9	2.1	ICA25	edge connectivity
rfMRI_connectivity_ICA25_edge_10	13	10.9	21	0.8	3.5	6.7	23.6	ICA25	edge connectivity
rfMRI_connectivity_ICA25_edge_11	39.2	7.4	19.8	2.8	1.3	4.8	0.3	ICA25	edge connectivity
rfMRI_connectivity_ICA25_edge_12	17.5	14.6	16.8	1.6	1.2	2.7	25	ICA25	edge connectivity
rfMRI_connectivity_ICA25_edge_13	18.9	20.5	18.8	1.7	5.2	12.6	2	ICA25	edge connectivity
rfMRI_connectivity_ICA25_edge_14	21	6.6	19.6	1.9	1.7	2.7	23.7	ICA25	edge connectivity
rfMRI_connectivity_ICA25_edge_15	25	13.1	28.6	2.1	1.9	6.6	0.4	ICA25	edge connectivity
rfMRI_connectivity_ICA25_edge_16	37.2	12.1	9.7	2.1	1.4	6.9	5.8	ICA25	edge connectivity
rfMRI_connectivity_ICA25_edge_17	15.9	19.8	7.5	0.8	1.5	4.8	29.5	ICA25	edge connectivity
rfMRI_connectivity_ICA25_edge_18	16.8	23.8	12.9	1.2	5.7	13.6	6.4	ICA25	edge connectivity
rfMRI_connectivity_ICA25_edge_19	19.1	12.9	7.8	1	2	4.8	29.9	ICA25	edge connectivity
rfMRI_connectivity_ICA25_edge_20	23.3	16.9	21.2	1.5	2.2	7.8	5.8	ICA25	edge connectivity
rfMRI_connectivity_ICA25_edge_21	29.1	12.9	21.2	2.4	0.5	4.9	5.5	ICA25	edge connectivity
rfMRI_connectivity_ICA25_edge_22	37.6	3	5.5	1.8	1.9	5.4	21	ICA25	edge connectivity
rfMRI_connectivity_ICA25_edge_23	0.9	19.3	3.8	0.2	1.9	2.8	52.6	ICA25	edge connectivity
rfMRI_connectivity_ICA25_edge_24	4.4	25	10.2	0.7	7	15.5	20.5	ICA25	edge connectivity
rfMRI_connectivity_ICA25_edge_25	1.8	2.2	2.6	0.1	3.1	2.9	64.6	ICA25	edge connectivity
rfMRI_connectivity_ICA25_edge_26	13.8	12.4	23.8	0.9	2.7	7.4	19.6	ICA25	edge connectivity
rfMRI_connectivity_ICA25_edge_27	23.1	7.7	21.8	2.1	0.7	2.6	19.8	ICA25	edge connectivity
rfMRI_connectivity_ICA25_edge_28	20.7	14.3	8.8	1.1	0.9	5.4	27.6	ICA25	edge connectivity
rfMRI_connectivity_ICA25_edge_29	48.3	3.5	12.7	1.9	3.8	7.9	0.4	ICA25	edge connectivity
rfMRI_connectivity_ICA25_edge_30	22.7	14.3	10.4	0.5	3.5	4.8	29.9	ICA25	edge connectivity
rfMRI_connectivity_ICA25_edge_31	23.1	22.2	15.4	0.9	7.5	14.2	2.2	ICA25	edge connectivity
rfMRI_connectivity_ICA25_edge_32	29.3	2.6	12.1	0.5	4.7	5.4	30.4	ICA25	edge connectivity
rfMRI_connectivity_ICA25_edge_33	30.7	11.7	25.9	1.2	4.4	8.4	0.5	ICA25	edge connectivity
rfMRI_connectivity_ICA25_edge_34	36.3	7.6	25.1	2.3	2.8	5.7	0.2	ICA25	edge connectivity
rfMRI_connectivity_ICA25_edge_35	36.1	13.1	15.4	1.3	2.7	7.2	6.5	ICA25	edge connectivity
rfMRI_connectivity_ICA25_edge_36	33.1	3.5	14.1	0.6	4	6	26	ICA25	edge connectivity
rfMRI_connectivity_ICA25_edge_37	35	7.2	5	1.7	16.1	6.7	0.8	ICA25	edge connectivity
rfMRI_connectivity_ICA25_edge_38	1.3	20	3	0.1	17	4.3	33.5	ICA25	edge connectivity
rfMRI_connectivity_ICA25_edge_39	4.7	26.2	10.5	0.7	18	16.5	3	ICA25	edge connectivity
rfMRI_connectivity_ICA25_edge_40	2.1	9.9	1.6	0.1	22.6	4.7	35.2	ICA25	edge connectivity
rfMRI_connectivity_ICA25_edge_41	13.1	16	21.7	0.9	16.5	8.3	0.9	ICA25	edge connectivity
rfMRI_connectivity_ICA25_edge_42	21.2	12.5	19.9	1.9	14.9	4.2	0.6	ICA25	edge connectivity
rfMRI_connectivity_ICA25_edge_43	19.2	18.7	7.8	1	16	6.3	7.1	ICA25	edge connectivity
rfMRI_connectivity_ICA25_edge_44	1.5	12.1	2.4	0.1	25.1	5.1	30.6	ICA25	edge connectivity
rfMRI_connectivity_ICA25_edge_45	29.9	10.3	12.6	0.6	21.5	7.2	0.7	ICA25	edge connectivity
rfMRI_connectivity_ICA25_edge_46	36.7	2.8	4.8	1.8	15.9	8.8	0.5	ICA25	edge connectivity
rfMRI_connectivity_ICA25_edge_47	0.6	17.1	2.6	0.2	16.6	6.5	35.5	ICA25	edge connectivity
rfMRI_connectivity_ICA25_edge_48	4.4	25.7	10.5	0.8	18.3	17.1	2.7	ICA25	edge connectivity
rfMRI_connectivity_ICA25_edge_49	1.3	2.4	1	0.1	22.8	8	39.3	ICA25	edge connectivity
rfMRI_connectivity_ICA25_edge_50	13.4	12.6	22.7	0.9	16.1	10.3	0.6	ICA25	edge connectivity
rfMRI_connectivity_ICA25_edge_51	22.2	7.8	21	2.1	14.5	6.3	0.2	ICA25	edge connectivity
rfMRI_connectivity_ICA25_edge_52	20.2	14.3	7.8	1.1	15.7	8.5	7.3	ICA25	edge connectivity
rfMRI_connectivity_ICA25_edge_53	0.4	3.7	1.8	0.2	26.1	9.1	34.3	ICA25	edge connectivity
rfMRI_connectivity_ICA25_edge_54	32.5	3.8	13.3	0.7	21.4	10.1	0.3	ICA25	edge connectivity
rfMRI_connectivity_ICA25_edge_55	1.4	12.7	1.4	0.2	42.6	10.6	1.1	ICA25	edge connectivity
rfMRI_connectivity_ICA25_edge_56	31.1	5.2	4.1	1.4	21.1	9.5	0.5	ICA25	edge connectivity
rfMRI_connectivity_ICA25_edge_57	1.2	17.2	2.2	0.1	21.8	7.2	29.7	ICA25	edge connectivity
rfMRI_connectivity_ICA25_edge_58	4.4	23.1	9.4	0.6	23	16	2.5	ICA25	edge connectivity
rfMRI_connectivity_ICA25_edge_59	1.9	6	0.9	0	28.4	8.3	31.1	ICA25	edge connectivity
rfMRI_connectivity_ICA25_edge_60	12.2	13.3	19.6	0.8	20.5	10.1	0.6	ICA25	edge connectivity
rfMRI_connectivity_ICA25_edge_61	19.4	9	17.8	1.7	19.7	7.2	0.3	ICA25	edge connectivity
rfMRI_connectivity_ICA25_edge_62	17.6	14.3	6.7	0.9	21.3	8.8	6.4	ICA25	edge connectivity
rfMRI_connectivity_ICA25_edge_63	1.3	7.4	1.4	0.1	31.3	9.7	25.8	ICA25	edge connectivity
rfMRI_connectivity_ICA25_edge_64	26.7	6.8	10.8	0.5	26.7	9.7	0.4	ICA25	edge connectivity
rfMRI_connectivity_ICA25_edge_65	2.1	13.3	1.1	0.1	42.2	11.5	1.2	ICA25	edge connectivity
rfMRI_connectivity_ICA25_edge_66	1.1	7.4	0.4	0.1	46.9	14.4	0.6	ICA25	edge connectivity
rfMRI_connectivity_ICA25_edge_67	43.3	6.6	9.3	2.7	4.7	10.2	0.4	ICA25	edge connectivity
rfMRI_connectivity_ICA25_edge_68	22.7	12.9	7.5	1.5	4.2	8.1	24.3	ICA25	edge connectivity
rfMRI_connectivity_ICA25_edge_69	23.1	19.6	11.9	1.7	7.7	15.1	1.9	ICA25	edge connectivity
rfMRI_connectivity_ICA25_edge_70	27.1	6	7.8	1.7	5.3	9	23	ICA25	edge connectivity
rfMRI_connectivity_ICA25_edge_71	30.7	10.6	21.2	2.1	4.3	10.5	0.4	ICA25	edge connectivity
rfMRI_connectivity_ICA25_edge_72	34.4	9	19.5	2.8	3.7	8.5	0.2	ICA25	edge connectivity
rfMRI_connectivity_ICA25_edge_73	34.4	13.1	11.1	2.2	3.5	9.6	5.3	ICA25	edge connectivity
rfMRI_connectivity_ICA25_edge_74	29.7	7	8.9	1.9	4.7	9.9	19.1	ICA25	edge connectivity
rfMRI_connectivity_ICA25_edge_75	41.5	7.2	15.8	2.1	5.9	10.1	0.3	ICA25	edge connectivity
rfMRI_connectivity_ICA25_edge_76	27.9	10.9	8.1	1.8	17.9	10.4	0.7	ICA25	edge connectivity
rfMRI_connectivity_ICA25_edge_77	29.4	7.3	8.3	1.9	17.3	12.2	0.3	ICA25	edge connectivity
rfMRI_connectivity_ICA25_edge_78	25.4	9	7.1	1.6	21.9	11.7	0.4	ICA25	edge connectivity
rfMRI_connectivity_ICA25_edge_79	42.5	2.6	7.4	2.7	6.3	8.2	1.4	ICA25	edge connectivity
rfMRI_connectivity_ICA25_edge_80	19.8	12.3	5.6	1.2	5.5	6.7	26.8	ICA25	edge connectivity
rfMRI_connectivity_ICA25_edge_81	20	19.9	10.8	1.3	8.7	14.5	2.7	ICA25	edge connectivity
rfMRI_connectivity_ICA25_edge_82	25.1	1.5	5.3	1.5	7.1	7.6	26.8	ICA25	edge connectivity
rfMRI_connectivity_ICA25_edge_83	26.7	10.2	20.4	1.8	6.3	9.7	1.4	ICA25	edge connectivity
rfMRI_connectivity_ICA25_edge_84	33	6.4	19.8	2.3	4.8	6.6	1.1	ICA25	edge connectivity
rfMRI_connectivity_ICA25_edge_85	32.9	11.3	9.5	2	5.2	8.5	6	ICA25	edge connectivity
rfMRI_connectivity_ICA25_edge_86	27.7	2.1	6.2	1.6	6.8	8.2	23	ICA25	edge connectivity
rfMRI_connectivity_ICA25_edge_87	43.8	2.7	13.9	1.8	6.3	9.4	1.4	ICA25	edge connectivity
rfMRI_connectivity_ICA25_edge_88	26	7.8	5.4	1.5	21.1	9	1.9	ICA25	edge connectivity
rfMRI_connectivity_ICA25_edge_89	27.6	2.3	5.4	1.7	20.9	11.2	1.6	ICA25	edge connectivity
rfMRI_connectivity_ICA25_edge_90	23.4	5.1	4.7	1.4	25.4	11.2	1.5	ICA25	edge connectivity
rfMRI_connectivity_ICA25_edge_91	37.2	5.9	9.9	2.5	7.7	11.2	1.2	ICA25	edge connectivity
rfMRI_connectivity_ICA25_edge_92	31	1.8	4	1.6	1.1	4.1	1.2	ICA25	edge connectivity
rfMRI_connectivity_ICA25_edge_93	0.5	12.8	2	0.2	1.2	1.7	28.8	ICA25	edge connectivity
rfMRI_connectivity_ICA25_edge_94	3.5	20.3	8.3	0.7	5.4	12.5	2.9	ICA25	edge connectivity
rfMRI_connectivity_ICA25_edge_95	1	0.6	0.6	0.2	1.8	1.3	29	ICA25	edge connectivity
rfMRI_connectivity_ICA25_edge_96	11.4	9.8	19.1	0.9	1.9	5.8	1.3	ICA25	edge connectivity
rfMRI_connectivity_ICA25_edge_97	19.1	5.9	18	1.9	0.2	1.9	1	ICA25	edge connectivity
rfMRI_connectivity_ICA25_edge_98	16.7	11	6.4	1	0.4	3.9	6.7	ICA25	edge connectivity
rfMRI_connectivity_ICA25_edge_99	0.3	1.2	1.1	0.3	0.6	1.1	24.4	ICA25	edge connectivity
rfMRI_connectivity_ICA25_edge_100	24.1	1.8	9.7	0.6	2.5	3.8	1.2	ICA25	edge connectivity
rfMRI_connectivity_ICA25_edge_101	1	8.1	0.8	0.3	18.4	3.2	1.5	ICA25	edge connectivity
rfMRI_connectivity_ICA25_edge_102	0.2	1.5	0.2	0.4	18.1	5.7	1.4	ICA25	edge connectivity
rfMRI_connectivity_ICA25_edge_103	0.8	4.8	0.2	0.2	23.6	6.9	1.4	ICA25	edge connectivity
rfMRI_connectivity_ICA25_edge_104	24.5	5.3	6.8	1.7	3.6	7.7	1.1	ICA25	edge connectivity
rfMRI_connectivity_ICA25_edge_105	21.8	1	4.2	1.5	5	5.9	2.1	ICA25	edge connectivity
rfMRI_connectivity_ICA25_edge_106	40	4.9	16.6	2.1	1.3	8.6	0.3	ICA25	edge connectivity
rfMRI_connectivity_ICA25_edge_107	10.4	15.8	14.2	0.9	1.3	7.3	29.3	ICA25	edge connectivity
rfMRI_connectivity_ICA25_edge_108	12.5	22.7	17.8	1.3	5.9	17.1	2.2	ICA25	edge connectivity
rfMRI_connectivity_ICA25_edge_109	13.8	4.2	16.4	1	2	8.4	30.2	ICA25	edge connectivity
rfMRI_connectivity_ICA25_edge_110	20.7	13.4	28.6	1.5	2.2	10.8	0.4	ICA25	edge connectivity
rfMRI_connectivity_ICA25_edge_111	28.1	8.6	28.8	2.5	0.3	7.3	0.1	ICA25	edge connectivity
rfMRI_connectivity_ICA25_edge_112	26.3	12.5	18.1	1.8	0.5	9.4	6.7	ICA25	edge connectivity
rfMRI_connectivity_ICA25_edge_113	15.1	5.4	19.3	1.2	0.7	9.4	25.8	ICA25	edge connectivity
rfMRI_connectivity_ICA25_edge_114	36.3	5.4	24.5	1.4	2.9	11.2	0.1	ICA25	edge connectivity
rfMRI_connectivity_ICA25_edge_115	14	11.6	16.8	1.1	18.9	10.6	0.6	ICA25	edge connectivity
rfMRI_connectivity_ICA25_edge_116	14.4	5.6	17.8	1.2	19	13.8	0.2	ICA25	edge connectivity
rfMRI_connectivity_ICA25_edge_117	12.4	7.8	14.5	0.9	24.6	13.3	0.3	ICA25	edge connectivity
rfMRI_connectivity_ICA25_edge_118	33.7	8.1	17.9	2.4	4.1	12.5	0.2	ICA25	edge connectivity
rfMRI_connectivity_ICA25_edge_119	30.8	3.8	16.7	2.2	5.8	11	1.3	ICA25	edge connectivity
rfMRI_connectivity_ICA25_edge_120	11.6	3.4	14.1	1.1	0.1	6.9	1.2	ICA25	edge connectivity
rfMRI_connectivity_ICA25_edge_121	42.1	3.9	4.8	2.1	13.2	10	1.9	ICA25	edge connectivity
rfMRI_connectivity_ICA25_edge_122	8.4	16.7	2.6	0.6	13.9	7.6	35	ICA25	edge connectivity
rfMRI_connectivity_ICA25_edge_123	10.8	25	10.2	1	16.6	17.9	3.8	ICA25	edge connectivity
rfMRI_connectivity_ICA25_edge_124	11.6	3.3	1	0.6	18.7	9	38.5	ICA25	edge connectivity
rfMRI_connectivity_ICA25_edge_125	19.8	12.9	22.4	1.3	12.6	11.2	1.9	ICA25	edge connectivity
rfMRI_connectivity_ICA25_edge_126	28.2	8.3	20.9	2.4	11.6	7.2	1.6	ICA25	edge connectivity
rfMRI_connectivity_ICA25_edge_127	26	14.2	8	1.5	12.7	9.7	8.8	ICA25	edge connectivity
rfMRI_connectivity_ICA25_edge_128	12.7	4.7	1.8	0.8	20.5	10.3	35	ICA25	edge connectivity
rfMRI_connectivity_ICA25_edge_129	40.6	4.8	13.4	1.2	16.2	10.9	2.2	ICA25	edge connectivity
rfMRI_connectivity_ICA25_edge_130	11.4	13	1.3	0.7	39	11.5	3	ICA25	edge connectivity
rfMRI_connectivity_ICA25_edge_131	12.5	5.1	0.5	0.9	41.4	15.6	2.9	ICA25	edge connectivity
rfMRI_connectivity_ICA25_edge_132	10.2	8.3	0.5	0.6	43.1	14.4	2.1	ICA25	edge connectivity
rfMRI_connectivity_ICA25_edge_133	33.1	8.5	8.9	2.4	14.3	12.8	1.8	ICA25	edge connectivity
rfMRI_connectivity_ICA25_edge_134	35.7	3.3	5.7	2	15.1	12.2	3.3	ICA25	edge connectivity
rfMRI_connectivity_ICA25_edge_135	8.5	2.3	0.2	0.7	13.5	6.2	3.1	ICA25	edge connectivity
rfMRI_connectivity_ICA25_edge_136	23	6.3	17.4	1.6	14.7	14.9	2	ICA25	edge connectivity
rfMRI_connectivity_ICA25_edge_137	29.2	4.4	4.7	1.4	11.2	12.8	0.5	ICA25	edge connectivity
rfMRI_connectivity_ICA25_edge_138	0.8	14.4	2.7	0.1	11.3	12.4	27.9	ICA25	edge connectivity
rfMRI_connectivity_ICA25_edge_139	3.8	21.6	9.4	0.6	14	18	2.3	ICA25	edge connectivity
rfMRI_connectivity_ICA25_edge_140	1.4	4.8	2.2	0	14.1	15.1	27.8	ICA25	edge connectivity
rfMRI_connectivity_ICA25_edge_141	11.2	11.8	19.3	0.7	11.7	13.6	0.6	ICA25	edge connectivity
rfMRI_connectivity_ICA25_edge_142	18	8	17.3	1.6	10.3	11.6	0.3	ICA25	edge connectivity
rfMRI_connectivity_ICA25_edge_143	16.2	13.3	7.1	0.8	10.9	13.6	5.9	ICA25	edge connectivity
rfMRI_connectivity_ICA25_edge_144	0.8	5.7	2.8	0.1	15.1	16.6	23	ICA25	edge connectivity
rfMRI_connectivity_ICA25_edge_145	24.5	5.3	11	0.4	13.6	15.3	0.4	ICA25	edge connectivity
rfMRI_connectivity_ICA25_edge_146	1.4	11.1	2.5	0.1	26.4	17.1	1	ICA25	edge connectivity
rfMRI_connectivity_ICA25_edge_147	0.6	6.6	2.2	0.1	28.4	19.6	0.6	ICA25	edge connectivity
rfMRI_connectivity_ICA25_edge_148	1.3	8.9	1.9	0	30.4	17.7	0.7	ICA25	edge connectivity
rfMRI_connectivity_ICA25_edge_149	24.5	7.9	7.6	1.5	12.9	14.4	0.4	ICA25	edge connectivity
rfMRI_connectivity_ICA25_edge_150	22.9	4.2	5.7	1.3	14.8	15.7	1.4	ICA25	edge connectivity
rfMRI_connectivity_ICA25_edge_151	0.5	4.1	1.5	0.2	11.7	12.8	1.2	ICA25	edge connectivity
rfMRI_connectivity_ICA25_edge_152	11.3	6.6	14.5	0.9	12.6	17.1	0.3	ICA25	edge connectivity
rfMRI_connectivity_ICA25_edge_153	8.9	7.1	2	0.5	25.4	20.4	2.1	ICA25	edge connectivity
rfMRI_connectivity_ICA25_edge_154	37.3	2.6	4.9	1.8	1.5	4.9	21.5	ICA25	edge connectivity
rfMRI_connectivity_ICA25_edge_155	0.7	19.3	3.1	0.2	1.9	2.6	51.1	ICA25	edge connectivity
rfMRI_connectivity_ICA25_edge_156	4.2	24.7	10	0.7	6.6	15.2	20.5	ICA25	edge connectivity
rfMRI_connectivity_ICA25_edge_157	1.5	1.8	1.1	0.1	3.1	2.1	66.8	ICA25	edge connectivity
rfMRI_connectivity_ICA25_edge_158	13.6	12.2	23	0.9	2.3	7	20	ICA25	edge connectivity
rfMRI_connectivity_ICA25_edge_159	22.8	7.3	21.5	2.1	0.3	2.2	20.1	ICA25	edge connectivity
rfMRI_connectivity_ICA25_edge_160	20.5	13.9	7.9	1.1	0.6	4.8	28.5	ICA25	edge connectivity
rfMRI_connectivity_ICA25_edge_161	0.5	3.2	2.2	0.2	1.3	2	67.7	ICA25	edge connectivity
rfMRI_connectivity_ICA25_edge_162	32.7	3	13.3	0.7	3.4	5.4	26.5	ICA25	edge connectivity
rfMRI_connectivity_ICA25_edge_163	1.2	11.6	1.2	0.2	24.6	4.3	31.2	ICA25	edge connectivity
rfMRI_connectivity_ICA25_edge_164	0.1	3	0.4	0.2	25.8	8.1	35	ICA25	edge connectivity
rfMRI_connectivity_ICA25_edge_165	1	6.9	0.3	0.1	31	9.1	26.5	ICA25	edge connectivity
rfMRI_connectivity_ICA25_edge_166	29.4	6.7	8.2	1.9	4.4	9.3	19.4	ICA25	edge connectivity
rfMRI_connectivity_ICA25_edge_167	27.5	1.8	5.4	1.7	6.3	7.6	23.5	ICA25	edge connectivity
rfMRI_connectivity_ICA25_edge_168	0.1	0.8	0.1	0.3	0.1	0.5	25.3	ICA25	edge connectivity
rfMRI_connectivity_ICA25_edge_169	14.9	4.9	18.3	1.2	0.2	8.8	26.4	ICA25	edge connectivity
rfMRI_connectivity_ICA25_edge_170	12.4	4	0.4	0.8	19.8	9.5	35.6	ICA25	edge connectivity
rfMRI_connectivity_ICA25_edge_171	0.5	5.8	2	0.1	15.1	16.3	23.6	ICA25	edge connectivity
rfMRI_connectivity_ICA25_edge_172	44.9	5.8	12.4	1.8	2.2	7.3	1.6	ICA25	edge connectivity
rfMRI_connectivity_ICA25_edge_173	15.1	17.4	10	0.2	2.2	4.7	34.5	ICA25	edge connectivity
rfMRI_connectivity_ICA25_edge_174	16	25.5	16.4	0.8	6.6	15.4	3.5	ICA25	edge connectivity
rfMRI_connectivity_ICA25_edge_175	20.2	5.6	11.3	0.2	3.3	4.9	36.4	ICA25	edge connectivity
rfMRI_connectivity_ICA25_edge_176	25.4	13.5	27.7	1	2.9	8.4	1.9	ICA25	edge connectivity
rfMRI_connectivity_ICA25_edge_177	33.2	9.7	26.5	2.2	1	4.7	1.5	ICA25	edge connectivity
rfMRI_connectivity_ICA25_edge_178	29.7	16.6	15	1.2	1.3	6.8	8.5	ICA25	edge connectivity
rfMRI_connectivity_ICA25_edge_179	23	7.1	14.2	0.3	2	5.6	32.6	ICA25	edge connectivity
rfMRI_connectivity_ICA25_edge_180	45.3	6.9	21.9	0.8	4.1	7.5	1.9	ICA25	edge connectivity
rfMRI_connectivity_ICA25_edge_181	20.4	14.5	12.1	0.3	22.6	7.2	2.6	ICA25	edge connectivity
rfMRI_connectivity_ICA25_edge_182	22.3	7.3	12.6	0.3	23.2	10.4	2.3	ICA25	edge connectivity
rfMRI_connectivity_ICA25_edge_183	18.4	9.9	10.1	0.2	28.4	10.1	2.1	ICA25	edge connectivity
rfMRI_connectivity_ICA25_edge_184	39.4	8.5	14.4	2	4.8	10.5	1.5	ICA25	edge connectivity
rfMRI_connectivity_ICA25_edge_185	37.5	5.2	13.3	1.8	7	9.3	2.8	ICA25	edge connectivity
rfMRI_connectivity_ICA25_edge_186	15.9	4.1	8.9	0.4	0.9	3.3	2.8	ICA25	edge connectivity
rfMRI_connectivity_ICA25_edge_187	29.7	7.8	26.4	1.3	1	10.4	1.8	ICA25	edge connectivity
rfMRI_connectivity_ICA25_edge_188	31	8.2	12.6	0.9	18.5	11.9	4.4	ICA25	edge connectivity
rfMRI_connectivity_ICA25_edge_189	16.1	8.6	10.4	0.2	14.4	16	1.8	ICA25	edge connectivity
rfMRI_connectivity_ICA25_edge_190	22.7	6.5	12.9	0.3	1.4	4.8	33.2	ICA25	edge connectivity
rfMRI_connectivity_ICA25_edge_191	42	4.8	17	3	1.9	9.3	0.4	ICA25	edge connectivity
rfMRI_connectivity_ICA25_edge_192	20.5	12.9	13.7	1.8	1.7	6.8	24.8	ICA25	edge connectivity
rfMRI_connectivity_ICA25_edge_193	20.9	19.8	17.3	2.1	5.6	14.6	1.9	ICA25	edge connectivity
rfMRI_connectivity_ICA25_edge_194	25	3.6	15.8	2.1	2.3	7.6	23.9	ICA25	edge connectivity
rfMRI_connectivity_ICA25_edge_195	28.4	11.4	24.9	2.4	2.4	10.4	0.5	ICA25	edge connectivity
rfMRI_connectivity_ICA25_edge_196	33.5	7.8	23.9	3.4	1	7.6	0.2	ICA25	edge connectivity
rfMRI_connectivity_ICA25_edge_197	31.4	11.6	17.9	2.6	1	8.5	5.6	ICA25	edge connectivity
rfMRI_connectivity_ICA25_edge_198	27.4	4.4	17.8	2.4	1.4	8.4	19.8	ICA25	edge connectivity
rfMRI_connectivity_ICA25_edge_199	41.2	4.8	21.2	2.5	3.3	10.3	0.2	ICA25	edge connectivity
rfMRI_connectivity_ICA25_edge_200	25.1	9.7	16	2.2	15.7	9.2	0.6	ICA25	edge connectivity
rfMRI_connectivity_ICA25_edge_201	26.5	4.8	16.8	2.3	15.3	11.9	0.3	ICA25	edge connectivity
rfMRI_connectivity_ICA25_edge_202	23	6.8	14.3	2	20.4	11.4	0.4	ICA25	edge connectivity
rfMRI_connectivity_ICA25_edge_203	36.7	7.4	17.2	3.1	3.9	11.9	0.3	ICA25	edge connectivity
rfMRI_connectivity_ICA25_edge_204	35.4	3.9	17.1	2.9	5.4	10.7	1.2	ICA25	edge connectivity
rfMRI_connectivity_ICA25_edge_205	22.3	3.1	14.1	2.1	0.8	6.5	1.1	ICA25	edge connectivity
rfMRI_connectivity_ICA25_edge_206	32.1	5.8	25.6	2.8	0.9	11.4	0.1	ICA25	edge connectivity
rfMRI_connectivity_ICA25_edge_207	32.2	5.2	17.5	2.8	12.2	11.7	1.8	ICA25	edge connectivity
rfMRI_connectivity_ICA25_edge_208	21.4	5.8	14.1	1.9	10.8	15.1	0.4	ICA25	edge connectivity
rfMRI_connectivity_ICA25_edge_209	27	4.2	17.1	2.4	1	8	20.1	ICA25	edge connectivity
rfMRI_connectivity_ICA25_edge_210	36.7	6.8	23.1	2.4	1.6	9.9	1.5	ICA25	edge connectivity
rfMRI_connectivity_ICA100_edge_1	1.7	3.6	1.6	0.1	17.2	22.9	38.7	ICA100	edge connectivity
rfMRI_connectivity_ICA100_edge_2	1.7	3	1.4	0	2.2	1.1	70.7	ICA100	edge connectivity
rfMRI_connectivity_ICA100_edge_3	1.1	4.7	0.7	0.1	16.7	23.7	39.6	ICA100	edge connectivity
rfMRI_connectivity_ICA100_edge_4	2.4	14.1	2.2	0	3.4	1.5	58.3	ICA100	edge connectivity
rfMRI_connectivity_ICA100_edge_5	2	16.1	1.8	0.1	20.4	27	20.9	ICA100	edge connectivity
rfMRI_connectivity_ICA100_edge_6	1.8	16.2	1.4	0	2.4	0.6	59.8	ICA100	edge connectivity
rfMRI_connectivity_ICA100_edge_7	27.5	2.8	4.4	0.2	2.4	2.1	44.2	ICA100	edge connectivity
rfMRI_connectivity_ICA100_edge_8	29.8	5.5	4.5	0.4	19.4	27.8	2.3	ICA100	edge connectivity
rfMRI_connectivity_ICA100_edge_9	28.6	4.1	3.8	0.3	0.5	1.3	45.8	ICA100	edge connectivity
rfMRI_connectivity_ICA100_edge_10	33	17	5.4	0.3	2.9	2.1	25.2	ICA100	edge connectivity
rfMRI_connectivity_ICA100_edge_11	1.4	1.8	1.4	0	19.1	5.8	48	ICA100	edge connectivity
rfMRI_connectivity_ICA100_edge_12	1	5.3	1	0.2	39	34.9	0.2	ICA100	edge connectivity
rfMRI_connectivity_ICA100_edge_13	0.6	3.2	0.3	0	19	5	49.7	ICA100	edge connectivity
rfMRI_connectivity_ICA100_edge_14	1.7	17.9	1.6	0	23.7	6.4	27.1	ICA100	edge connectivity
rfMRI_connectivity_ICA100_edge_15	37.6	3.8	5.1	0.3	22.6	7.3	3.1	ICA100	edge connectivity
rfMRI_connectivity_ICA100_edge_16	31.5	0.8	4.1	2.6	2.2	3.2	37	ICA100	edge connectivity
rfMRI_connectivity_ICA100_edge_17	33.8	3	3.9	2.8	16.9	24.9	0.5	ICA100	edge connectivity
rfMRI_connectivity_ICA100_edge_18	32.7	1.8	3.3	2.7	0.6	2.6	38	ICA100	edge connectivity
rfMRI_connectivity_ICA100_edge_19	36.7	12.4	4.6	3	2.6	3.4	20	ICA100	edge connectivity
rfMRI_connectivity_ICA100_edge_20	60.4	2.4	8.1	3.6	1.3	4.7	2.5	ICA100	edge connectivity
rfMRI_connectivity_ICA100_edge_21	41	0.9	4.2	3.4	18.8	8	0.7	ICA100	edge connectivity
rfMRI_connectivity_ICA100_edge_22	2.4	2.3	1.6	0	3	1.4	69.2	ICA100	edge connectivity
rfMRI_connectivity_ICA100_edge_23	1.6	4.5	0.7	0.2	19.1	26.9	33.9	ICA100	edge connectivity
rfMRI_connectivity_ICA100_edge_24	1.7	3.7	0.2	0	0.5	0.2	74.1	ICA100	edge connectivity
rfMRI_connectivity_ICA100_edge_25	2.5	16.1	1.4	0	2.9	0.8	59.7	ICA100	edge connectivity
rfMRI_connectivity_ICA100_edge_26	33	3.6	4.3	0.3	1	1.7	40.5	ICA100	edge connectivity
rfMRI_connectivity_ICA100_edge_27	1.3	2.6	0.2	0	22.6	5.9	43.9	ICA100	edge connectivity
rfMRI_connectivity_ICA100_edge_28	36.7	1.2	3.7	3.1	1	3.1	32.6	ICA100	edge connectivity
rfMRI_connectivity_ICA100_edge_29	23.9	1.2	2.2	3.4	6.1	2.3	42.2	ICA100	edge connectivity
rfMRI_connectivity_ICA100_edge_30	25.5	3.8	1.8	3.8	22.9	27.9	0.8	ICA100	edge connectivity
rfMRI_connectivity_ICA100_edge_31	24.7	2.4	1.2	3.6	4.5	1.5	43.7	ICA100	edge connectivity
rfMRI_connectivity_ICA100_edge_32	28.5	14.8	2.5	4.1	7.3	2.3	23.5	ICA100	edge connectivity
rfMRI_connectivity_ICA100_edge_33	57.9	3	5.8	4.7	5.9	3.3	3.4	ICA100	edge connectivity
rfMRI_connectivity_ICA100_edge_34	32	1.6	1.7	4.8	27.5	7.6	1.2	ICA100	edge connectivity
rfMRI_connectivity_ICA100_edge_35	58.8	0.4	4.8	6.6	5.1	4.4	1.2	ICA100	edge connectivity
rfMRI_connectivity_ICA100_edge_36	28.8	1.8	1.3	4.2	5.5	1.9	38.1	ICA100	edge connectivity
rfMRI_connectivity_ICA100_edge_37	14.8	9.5	5.4	0.6	2	2.1	47.8	ICA100	edge connectivity
rfMRI_connectivity_ICA100_edge_38	15.5	11.8	5.4	0.7	17.8	26.3	10.5	ICA100	edge connectivity
rfMRI_connectivity_ICA100_edge_39	15.1	10.6	5	0.6	0.1	1.4	50.1	ICA100	edge connectivity
rfMRI_connectivity_ICA100_edge_40	17.9	23	6.6	0.7	2.5	2.3	31.3	ICA100	edge connectivity
rfMRI_connectivity_ICA100_edge_41	43.3	13	9.6	1.1	0.7	3	14.3	ICA100	edge connectivity
rfMRI_connectivity_ICA100_edge_42	18.8	12	6.3	0.8	20.5	7.2	13.4	ICA100	edge connectivity
rfMRI_connectivity_ICA100_edge_43	46.8	9.1	7.9	3.6	0.7	4.3	10.6	ICA100	edge connectivity
rfMRI_connectivity_ICA100_edge_44	17.3	10.8	5.6	0.7	0.4	1.7	46.7	ICA100	edge connectivity
rfMRI_connectivity_ICA100_edge_45	41.3	10.5	6.7	4.6	4.9	3.2	12	ICA100	edge connectivity
rfMRI_connectivity_ICA100_edge_46	24.3	1.6	5	1.1	2.6	1.6	47.7	ICA100	edge connectivity
rfMRI_connectivity_ICA100_edge_47	26.2	4.7	4.9	1.3	21.9	31	0.1	ICA100	edge connectivity
rfMRI_connectivity_ICA100_edge_48	25.2	3	4.1	1.2	0.5	0.6	49.8	ICA100	edge connectivity
rfMRI_connectivity_ICA100_edge_49	29.8	17.8	5.9	1.3	3.3	1.4	26.9	ICA100	edge connectivity
rfMRI_connectivity_ICA100_edge_50	65	3.9	10	1.7	1.2	2.6	3	ICA100	edge connectivity
rfMRI_connectivity_ICA100_edge_51	34.3	2.3	5.7	1.6	26.9	7.8	0.3	ICA100	edge connectivity
rfMRI_connectivity_ICA100_edge_52	63.3	0.9	8	4.4	1.2	4.3	0.6	ICA100	edge connectivity
rfMRI_connectivity_ICA100_edge_53	30	2.4	4.7	1.4	1	0.9	44	ICA100	edge connectivity
rfMRI_connectivity_ICA100_edge_54	59.3	1.5	6.4	6.1	6.6	2.8	1.1	ICA100	edge connectivity
rfMRI_connectivity_ICA100_edge_55	43.4	12.6	10.5	2.1	0.6	2.5	14.1	ICA100	edge connectivity
rfMRI_connectivity_ICA100_edge_56	10.2	1.6	20.3	0.3	2.4	1.5	42.4	ICA100	edge connectivity
rfMRI_connectivity_ICA100_edge_57	10.6	4.1	21.6	0.5	19.4	27.4	0.3	ICA100	edge connectivity
rfMRI_connectivity_ICA100_edge_58	10.1	2.9	20.5	0.3	0.6	0.6	43.9	ICA100	edge connectivity
rfMRI_connectivity_ICA100_edge_59	12	15.6	24.2	0.4	3	1.3	23.5	ICA100	edge connectivity
rfMRI_connectivity_ICA100_edge_60	42.4	3.5	28	0.7	1.2	2.2	2.8	ICA100	edge connectivity
rfMRI_connectivity_ICA100_edge_61	12.9	2.2	27.3	0.4	22.8	6.6	0.6	ICA100	edge connectivity
rfMRI_connectivity_ICA100_edge_62	44.9	1	23	3.5	1.2	3.6	0.8	ICA100	edge connectivity
rfMRI_connectivity_ICA100_edge_63	11.9	2.4	23.4	0.4	1	0.8	38.2	ICA100	edge connectivity
rfMRI_connectivity_ICA100_edge_64	38.5	1.5	24.3	4.6	5.5	2.4	1.2	ICA100	edge connectivity
rfMRI_connectivity_ICA100_edge_65	26.1	10.9	26.9	1	0.7	2.2	12.3	ICA100	edge connectivity
rfMRI_connectivity_ICA100_edge_66	39.2	2.3	32.3	2	1.4	1.7	0.4	ICA100	edge connectivity
rfMRI_connectivity_ICA100_edge_67	27.5	1	6	0.9	1.9	3.8	41.6	ICA100	edge connectivity
rfMRI_connectivity_ICA100_edge_68	29.4	3.6	5.9	1.2	18.5	28.2	1.2	ICA100	edge connectivity
rfMRI_connectivity_ICA100_edge_69	28.5	2.2	5.3	1	0.1	3.1	42.9	ICA100	edge connectivity
rfMRI_connectivity_ICA100_edge_70	32.9	14.4	7.1	1.1	2.4	4.1	22.8	ICA100	edge connectivity
rfMRI_connectivity_ICA100_edge_71	61.1	2.8	10.6	1.5	0.7	5.4	3.7	ICA100	edge connectivity
rfMRI_connectivity_ICA100_edge_72	36.6	1.4	6.9	1.3	21.4	9.6	1.7	ICA100	edge connectivity
rfMRI_connectivity_ICA100_edge_73	60.3	0.3	8.8	4	0.8	6.3	1.7	ICA100	edge connectivity
rfMRI_connectivity_ICA100_edge_74	32.7	1.5	5.9	1.1	0.5	3.6	37.7	ICA100	edge connectivity
rfMRI_connectivity_ICA100_edge_75	56.5	0.8	7.4	4.8	5.3	5.4	2.1	ICA100	edge connectivity
rfMRI_connectivity_ICA100_edge_76	45.4	10	10.9	1.7	0.2	4.9	11.6	ICA100	edge connectivity
rfMRI_connectivity_ICA100_edge_77	63.2	1.3	11.6	2.5	0.7	4.9	1.6	ICA100	edge connectivity
rfMRI_connectivity_ICA100_edge_78	42.7	1.3	28.1	1.6	0.7	4.3	1.6	ICA100	edge connectivity
rfMRI_connectivity_ICA100_edge_79	1.9	2.3	1.7	0	2.7	1.3	72.2	ICA100	edge connectivity
rfMRI_connectivity_ICA100_edge_80	1.1	4.8	0.7	0.1	19.7	27.9	35.8	ICA100	edge connectivity
rfMRI_connectivity_ICA100_edge_81	0.9	3.8	0.2	0	0.1	0.1	78.1	ICA100	edge connectivity
rfMRI_connectivity_ICA100_edge_82	2.1	17.9	1.6	0	2.9	0.8	60.5	ICA100	edge connectivity
rfMRI_connectivity_ICA100_edge_83	34.3	3.8	4.6	0.3	0.6	1.6	42.8	ICA100	edge connectivity
rfMRI_connectivity_ICA100_edge_84	0.5	2.7	0.2	0	23.5	6.2	47.1	ICA100	edge connectivity
rfMRI_connectivity_ICA100_edge_85	38.1	1.1	3.8	3.2	0.7	3.1	34.2	ICA100	edge connectivity
rfMRI_connectivity_ICA100_edge_86	1.8	3	0.1	0	0.6	0.2	77.6	ICA100	edge connectivity
rfMRI_connectivity_ICA100_edge_87	29.5	1.8	1.4	4.3	5.4	1.9	40.3	ICA100	edge connectivity
rfMRI_connectivity_ICA100_edge_88	18	11.8	5.9	0.7	0.1	1.7	47.8	ICA100	edge connectivity
rfMRI_connectivity_ICA100_edge_89	31	2.5	5	1.4	0.6	0.8	47.3	ICA100	edge connectivity
rfMRI_connectivity_ICA100_edge_90	12	2.4	24.6	0.4	0.7	0.8	40.6	ICA100	edge connectivity
rfMRI_connectivity_ICA100_edge_91	34	1.6	6.3	1.2	0.2	3.8	39.6	ICA100	edge connectivity
rfMRI_connectivity_ICA100_edge_92	16.2	0.9	7.5	0.7	3.5	12.6	41	ICA100	edge connectivity
rfMRI_connectivity_ICA100_edge_93	18.5	3.8	8.3	0.9	20.4	34.7	0.1	ICA100	edge connectivity
rfMRI_connectivity_ICA100_edge_94	16.4	2	6.9	0.7	1.8	12.6	42.4	ICA100	edge connectivity
rfMRI_connectivity_ICA100_edge_95	19.2	14.1	8.9	0.8	4.2	14.6	22.3	ICA100	edge connectivity
rfMRI_connectivity_ICA100_edge_96	48.6	2.5	11.9	1.1	2.6	15.9	2.5	ICA100	edge connectivity
rfMRI_connectivity_ICA100_edge_97	21.2	1.2	9.2	0.9	23.2	21.4	0.3	ICA100	edge connectivity
rfMRI_connectivity_ICA100_edge_98	47.4	0.2	9.9	3.6	2.7	16.5	0.6	ICA100	edge connectivity
rfMRI_connectivity_ICA100_edge_99	19	1.4	7.8	0.8	2.3	14.4	36.6	ICA100	edge connectivity
rfMRI_connectivity_ICA100_edge_100	44.4	0.5	8.9	4.8	7	15.8	0.9	ICA100	edge connectivity
rfMRI_connectivity_ICA100_edge_101	32.4	9.8	12.3	1.4	2	14.8	11.3	ICA100	edge connectivity
rfMRI_connectivity_ICA100_edge_102	47.9	1	13.7	2	2.8	17.5	0.2	ICA100	edge connectivity
rfMRI_connectivity_ICA100_edge_103	28.6	1.1	29.5	1.2	2.8	15.4	0.4	ICA100	edge connectivity
rfMRI_connectivity_ICA100_edge_104	48.3	0.4	12.9	1.9	2.2	16.4	1.4	ICA100	edge connectivity
rfMRI_connectivity_ICA100_edge_105	19.4	1.4	8.2	0.8	2.2	15	38.8	ICA100	edge connectivity
rfMRI_connectivity_ICA100_edge_106	1.6	1.3	1.4	0	2.4	1.2	72.3	ICA100	edge connectivity
rfMRI_connectivity_ICA100_edge_107	0.8	3.7	0.7	0.2	18.5	26.3	36.1	ICA100	edge connectivity
rfMRI_connectivity_ICA100_edge_108	0.8	3	0.2	0.1	0.1	0.1	75.6	ICA100	edge connectivity
rfMRI_connectivity_ICA100_edge_109	1.7	16.3	1.5	0	2.7	0.7	60	ICA100	edge connectivity
rfMRI_connectivity_ICA100_edge_110	31.8	2.8	4.2	0.3	0.6	1.5	42.8	ICA100	edge connectivity
rfMRI_connectivity_ICA100_edge_111	0.2	1.5	0.2	0	21.8	5.8	46.7	ICA100	edge connectivity
rfMRI_connectivity_ICA100_edge_112	35.8	0.4	3.6	3	0.7	2.9	34.7	ICA100	edge connectivity
rfMRI_connectivity_ICA100_edge_113	1.5	2.2	0.1	0.1	0.6	0.2	75.5	ICA100	edge connectivity
rfMRI_connectivity_ICA100_edge_114	27.4	0.8	1.3	4.1	5	1.7	40.5	ICA100	edge connectivity
rfMRI_connectivity_ICA100_edge_115	16.7	10.3	5.5	0.7	0.1	1.6	47.8	ICA100	edge connectivity
rfMRI_connectivity_ICA100_edge_116	28.4	1.3	4.7	1.3	0.6	0.7	46.9	ICA100	edge connectivity
rfMRI_connectivity_ICA100_edge_117	10.9	1.4	23	0.4	0.6	0.7	40.7	ICA100	edge connectivity
rfMRI_connectivity_ICA100_edge_118	31.7	0.6	5.9	1.2	0.2	3.5	39.7	ICA100	edge connectivity
rfMRI_connectivity_ICA100_edge_119	0.6	1.9	0.2	0	0.1	0.1	80.2	ICA100	edge connectivity
rfMRI_connectivity_ICA100_edge_120	17.9	0.5	7.7	0.8	2	14.1	39	ICA100	edge connectivity
rfMRI_connectivity_ICA100_edge_121	2.2	0.9	1.2	0.3	2	1	45.8	ICA100	edge connectivity
rfMRI_connectivity_ICA100_edge_122	1.7	3.7	0.7	0.5	20.2	28.7	1	ICA100	edge connectivity
rfMRI_connectivity_ICA100_edge_123	1.5	2.2	0.1	0.4	0	0.1	47.6	ICA100	edge connectivity
rfMRI_connectivity_ICA100_edge_124	2.5	15.8	1.4	0.4	2.6	0.7	26	ICA100	edge connectivity
rfMRI_connectivity_ICA100_edge_125	36.7	2.8	4.8	0.7	0.6	1.7	3.9	ICA100	edge connectivity
rfMRI_connectivity_ICA100_edge_126	1.3	1.3	0.2	0.5	24.3	6.4	1.6	ICA100	edge connectivity
rfMRI_connectivity_ICA100_edge_127	40.5	0.1	4	3.4	0.7	3.3	1.5	ICA100	edge connectivity
rfMRI_connectivity_ICA100_edge_128	2.2	1.5	0.1	0.4	0.4	0.2	41.6	ICA100	edge connectivity
rfMRI_connectivity_ICA100_edge_129	32	0.6	1.5	5.1	5.7	2	2.1	ICA100	edge connectivity
rfMRI_connectivity_ICA100_edge_130	18.8	10.8	5.9	1.1	0.1	1.7	13.6	ICA100	edge connectivity
rfMRI_connectivity_ICA100_edge_131	33.4	1	5.3	1.9	0.6	0.9	1.4	ICA100	edge connectivity
rfMRI_connectivity_ICA100_edge_132	14.4	1.3	28.2	0.9	0.8	0.9	1.6	ICA100	edge connectivity
rfMRI_connectivity_ICA100_edge_133	36.7	0.4	6.7	1.6	0.1	4	2.6	ICA100	edge connectivity
rfMRI_connectivity_ICA100_edge_134	1.6	1.5	0.1	0.4	0.1	0.1	44.8	ICA100	edge connectivity
rfMRI_connectivity_ICA100_edge_135	20.9	0.2	8.6	1.1	2.2	15.8	1.2	ICA100	edge connectivity
rfMRI_connectivity_ICA100_edge_136	1.2	0.5	0.1	0.4	0.1	0.1	44.4	ICA100	edge connectivity
rfMRI_connectivity_ICA100_edge_137	2.7	16.3	6.9	0.1	6.8	8.9	42.5	ICA100	edge connectivity
rfMRI_connectivity_ICA100_edge_138	2.6	21	7.5	0.2	24.2	32.5	0.8	ICA100	edge connectivity
rfMRI_connectivity_ICA100_edge_139	2.1	18.2	6.2	0.1	5.3	8.7	44.2	ICA100	edge connectivity
rfMRI_connectivity_ICA100_edge_140	3.3	30.7	8.4	0.1	8.5	10.8	24.4	ICA100	edge connectivity
rfMRI_connectivity_ICA100_edge_141	34.1	21.2	11.2	0.4	6.3	11.2	3.2	ICA100	edge connectivity
rfMRI_connectivity_ICA100_edge_142	2.4	24	8.8	0.1	27.5	16	1.2	ICA100	edge connectivity
rfMRI_connectivity_ICA100_edge_143	37.3	16.1	9.5	3	5.8	11.3	1.1	ICA100	edge connectivity
rfMRI_connectivity_ICA100_edge_144	2.9	20.1	7	0.1	6.4	10	38.3	ICA100	edge connectivity
rfMRI_connectivity_ICA100_edge_145	29.2	19	8.2	4.2	10.9	11.4	1.6	ICA100	edge connectivity
rfMRI_connectivity_ICA100_edge_146	18.1	26.6	11.9	0.8	5.8	10.8	12.3	ICA100	edge connectivity
rfMRI_connectivity_ICA100_edge_147	30.2	23	12.8	1.5	7.6	12.2	0.9	ICA100	edge connectivity
rfMRI_connectivity_ICA100_edge_148	12.6	19.6	30.4	0.5	6.7	10.6	1	ICA100	edge connectivity
rfMRI_connectivity_ICA100_edge_149	33.1	18.7	12.6	1.2	6	12.8	2	ICA100	edge connectivity
rfMRI_connectivity_ICA100_edge_150	2.3	20.8	7.4	0.1	6.4	10.4	40.9	ICA100	edge connectivity
rfMRI_connectivity_ICA100_edge_151	19.7	18.6	14.6	0.9	7.8	22.8	0.9	ICA100	edge connectivity
rfMRI_connectivity_ICA100_edge_152	1.9	18.9	7	0.1	6	9.7	40.8	ICA100	edge connectivity
rfMRI_connectivity_ICA100_edge_153	3.1	20.7	7.7	0.5	6.6	10.8	2	ICA100	edge connectivity
rfMRI_connectivity_ICA100_edge_154	16.7	3.1	10.3	0.5	2.4	2.7	45.2	ICA100	edge connectivity
rfMRI_connectivity_ICA100_edge_155	17.9	5.9	11.4	0.6	19.5	28.3	3.2	ICA100	edge connectivity
rfMRI_connectivity_ICA100_edge_156	17	4.4	10.6	0.5	0.5	1.9	47.1	ICA100	edge connectivity
rfMRI_connectivity_ICA100_edge_157	19.6	17.5	12.7	0.6	3	2.8	26.9	ICA100	edge connectivity
rfMRI_connectivity_ICA100_edge_158	47.4	5.8	16.7	0.9	1.3	4	6.2	ICA100	edge connectivity
rfMRI_connectivity_ICA100_edge_159	22.1	4.2	13.9	0.6	22.9	8.3	4.3	ICA100	edge connectivity
rfMRI_connectivity_ICA100_edge_160	50	2.6	14.2	3.5	1.2	5.1	3.8	ICA100	edge connectivity
rfMRI_connectivity_ICA100_edge_161	19.7	4.1	12.1	0.6	0.9	2.3	41.8	ICA100	edge connectivity
rfMRI_connectivity_ICA100_edge_162	46.2	3.2	13.2	4.9	5.8	4	4.3	ICA100	edge connectivity
rfMRI_connectivity_ICA100_edge_163	31.3	14.2	15.7	1.4	0.6	3.3	15	ICA100	edge connectivity
rfMRI_connectivity_ICA100_edge_164	49.7	4.2	18.8	2	1.2	3.4	4.4	ICA100	edge connectivity
rfMRI_connectivity_ICA100_edge_165	29.6	3.8	34.5	0.9	1.2	2.9	4.1	ICA100	edge connectivity
rfMRI_connectivity_ICA100_edge_166	49.3	3	17.8	1.7	0.6	5.7	4.7	ICA100	edge connectivity
rfMRI_connectivity_ICA100_edge_167	20.4	4.2	12.6	0.6	0.6	2.3	44.2	ICA100	edge connectivity
rfMRI_connectivity_ICA100_edge_168	36.3	2.9	19.4	1.3	2.6	16.5	3.7	ICA100	edge connectivity
rfMRI_connectivity_ICA100_edge_169	19	3.1	11.8	0.6	0.6	2.2	43.7	ICA100	edge connectivity
rfMRI_connectivity_ICA100_edge_170	21.6	3	13	0.9	0.6	2.4	5	ICA100	edge connectivity
rfMRI_connectivity_ICA100_edge_171	20.8	21.9	18.2	0.6	6.7	12.1	4.3	ICA100	edge connectivity
rfMRI_connectivity_ICA100_edge_172	1.4	5.8	1.5	0	21.6	4.2	43	ICA100	edge connectivity
rfMRI_connectivity_ICA100_edge_173	0.9	8.8	1.1	0.2	38.9	30.4	0.6	ICA100	edge connectivity
rfMRI_connectivity_ICA100_edge_174	0.6	7.3	0.4	0	21.6	3.5	44.1	ICA100	edge connectivity
rfMRI_connectivity_ICA100_edge_175	1.6	20.2	1.6	0	26.1	4.6	24	ICA100	edge connectivity
rfMRI_connectivity_ICA100_edge_176	32.4	8.4	4.6	0.3	25.2	5.4	3	ICA100	edge connectivity
rfMRI_connectivity_ICA100_edge_177	0.3	8.4	0.6	0	49.3	10.5	0.9	ICA100	edge connectivity
rfMRI_connectivity_ICA100_edge_178	36.3	5.1	3.9	3	21.4	6.2	1	ICA100	edge connectivity
rfMRI_connectivity_ICA100_edge_179	1.2	7.3	0.4	0	25.1	4.1	38.5	ICA100	edge connectivity
rfMRI_connectivity_ICA100_edge_180	27.9	6.3	1.7	4.1	29.2	5.6	1.4	ICA100	edge connectivity
rfMRI_connectivity_ICA100_edge_181	16.6	15.3	5.7	0.7	23	5.2	12.1	ICA100	edge connectivity
rfMRI_connectivity_ICA100_edge_182	29.1	7.8	5.1	1.3	29.1	5.2	0.7	ICA100	edge connectivity
rfMRI_connectivity_ICA100_edge_183	11.2	7	23.7	0.4	25.2	4.7	0.9	ICA100	edge connectivity
rfMRI_connectivity_ICA100_edge_184	31.9	6.1	6.2	1.1	23.8	7.3	1.8	ICA100	edge connectivity
rfMRI_connectivity_ICA100_edge_185	0.6	7.6	0.4	0	25.9	4.2	40.8	ICA100	edge connectivity
rfMRI_connectivity_ICA100_edge_186	18.5	5.9	8.2	0.8	25.4	17.7	0.7	ICA100	edge connectivity
rfMRI_connectivity_ICA100_edge_187	0.3	6.3	0.4	0	24.3	3.9	40.9	ICA100	edge connectivity
rfMRI_connectivity_ICA100_edge_188	1.2	6.5	0.4	0.4	26.6	4.3	1.8	ICA100	edge connectivity
rfMRI_connectivity_ICA100_edge_189	2.2	23	7.8	0.1	30.1	13.5	1.5	ICA100	edge connectivity
rfMRI_connectivity_ICA100_edge_190	19.3	8.7	12.3	0.6	25.3	6	4.2	ICA100	edge connectivity
rfMRI_connectivity_ICA100_edge_191	25.9	0.9	6.9	0.8	2.1	2	41.9	ICA100	edge connectivity
rfMRI_connectivity_ICA100_edge_192	27.5	3.5	6.9	1	18.9	27.6	0.1	ICA100	edge connectivity
rfMRI_connectivity_ICA100_edge_193	26.8	2.1	6.2	0.9	0.2	1.2	43.5	ICA100	edge connectivity
rfMRI_connectivity_ICA100_edge_194	31	14.5	8.1	1	2.6	1.9	22.9	ICA100	edge connectivity
rfMRI_connectivity_ICA100_edge_195	61.2	2.6	11.5	1.3	0.8	3	2.6	ICA100	edge connectivity
rfMRI_connectivity_ICA100_edge_196	34.8	1.2	8.2	1.1	22.2	7.3	0.3	ICA100	edge connectivity
rfMRI_connectivity_ICA100_edge_197	59.1	0.1	9.7	4.3	1	4.5	0.6	ICA100	edge connectivity
rfMRI_connectivity_ICA100_edge_198	31	1.4	7	1	0.6	1.5	37.6	ICA100	edge connectivity
rfMRI_connectivity_ICA100_edge_199	55.9	0.6	8.8	5.5	5.5	3.1	1	ICA100	edge connectivity
rfMRI_connectivity_ICA100_edge_200	44.1	10	11.9	1.6	0.3	2.8	11.5	ICA100	edge connectivity
rfMRI_connectivity_ICA100_edge_201	62.1	1	12.9	2.6	0.9	2.5	0.2	ICA100	edge connectivity
rfMRI_connectivity_ICA100_edge_202	42.1	1.2	28.6	1.5	0.9	2.1	0.4	ICA100	edge connectivity
rfMRI_connectivity_ICA100_edge_203	57.7	0.4	13.3	2.4	0.3	5.2	1.5	ICA100	edge connectivity
rfMRI_connectivity_ICA100_edge_204	32	1.4	7.4	1	0.3	1.5	40	ICA100	edge connectivity
rfMRI_connectivity_ICA100_edge_205	44.3	0.2	13.3	1.9	2.6	16.8	0.2	ICA100	edge connectivity
rfMRI_connectivity_ICA100_edge_206	29.7	0.5	6.9	1	0.3	1.4	40.1	ICA100	edge connectivity
rfMRI_connectivity_ICA100_edge_207	35.2	0.2	8	1.5	0.3	1.6	1.3	ICA100	edge connectivity
rfMRI_connectivity_ICA100_edge_208	31.4	19.1	13.8	1	6.3	11.2	0.9	ICA100	edge connectivity
rfMRI_connectivity_ICA100_edge_209	48.7	2.8	19	1.5	0.8	3.5	3.7	ICA100	edge connectivity
rfMRI_connectivity_ICA100_edge_210	30.2	6	7.3	1	24.6	5.3	0.7	ICA100	edge connectivity
rfMRI_connectivity_ICA100_edge_211	7.5	1.4	1.8	0.6	21.5	8.4	43.5	ICA100	edge connectivity
rfMRI_connectivity_ICA100_edge_212	8.5	4.2	1.5	0.8	38.5	35.8	0.1	ICA100	edge connectivity
rfMRI_connectivity_ICA100_edge_213	7.1	2.6	0.8	0.6	21	8	45.1	ICA100	edge connectivity
rfMRI_connectivity_ICA100_edge_214	9	15.8	2.1	0.7	25.9	9.6	24.1	ICA100	edge connectivity
rfMRI_connectivity_ICA100_edge_215	40.8	3.2	5.2	1	24.9	10.7	2.6	ICA100	edge connectivity
rfMRI_connectivity_ICA100_edge_216	9.4	1.9	1.1	0.9	49.9	16.4	0.3	ICA100	edge connectivity
rfMRI_connectivity_ICA100_edge_217	44.2	0.6	4.4	3.8	21	9.5	0.6	ICA100	edge connectivity
rfMRI_connectivity_ICA100_edge_218	8.7	2	0.8	0.7	24.2	9.4	39.4	ICA100	edge connectivity
rfMRI_connectivity_ICA100_edge_219	34.3	1.2	2.4	5.4	27.6	11.4	1.1	ICA100	edge connectivity
rfMRI_connectivity_ICA100_edge_220	24	10.7	5.9	1.4	22.7	10.2	12	ICA100	edge connectivity
rfMRI_connectivity_ICA100_edge_221	38.7	1.6	5.9	2.2	28.7	11.7	0.1	ICA100	edge connectivity
rfMRI_connectivity_ICA100_edge_222	18.9	1.5	25.2	1.1	24.6	9.9	0.3	ICA100	edge connectivity
rfMRI_connectivity_ICA100_edge_223	39.7	0.9	7	1.8	23.5	12.6	1.4	ICA100	edge connectivity
rfMRI_connectivity_ICA100_edge_224	8.4	2	0.9	0.7	25.4	9.7	41.9	ICA100	edge connectivity
rfMRI_connectivity_ICA100_edge_225	26.6	0.7	8.9	1.5	24.4	23.4	0.2	ICA100	edge connectivity
rfMRI_connectivity_ICA100_edge_226	7.6	1	0.9	0.7	23.7	9.1	41.9	ICA100	edge connectivity
rfMRI_connectivity_ICA100_edge_227	9.4	0.7	0.9	1.2	26.2	10.1	1.2	ICA100	edge connectivity
rfMRI_connectivity_ICA100_edge_228	9.5	20	8.1	0.8	30.3	19.1	0.9	ICA100	edge connectivity
rfMRI_connectivity_ICA100_edge_229	27.2	3.5	12.8	1.3	25.1	11.5	3.8	ICA100	edge connectivity
rfMRI_connectivity_ICA100_edge_230	8	6.9	1.2	0.7	48.8	13.2	0.6	ICA100	edge connectivity
rfMRI_connectivity_ICA100_edge_231	38.3	0.7	8.2	1.8	24.3	10.5	0.1	ICA100	edge connectivity
rfMRI_connectivity_ICA100_edge_232	1.4	0.8	1.1	0.1	2.4	1.2	38.1	ICA100	edge connectivity
rfMRI_connectivity_ICA100_edge_233	1	3	0.6	0.2	16.9	23.2	1.7	ICA100	edge connectivity
rfMRI_connectivity_ICA100_edge_234	0.8	1.8	0.1	0.1	0.7	0.4	38.7	ICA100	edge connectivity
rfMRI_connectivity_ICA100_edge_235	1.6	12.6	1.1	0.1	2.8	0.9	21.5	ICA100	edge connectivity
rfMRI_connectivity_ICA100_edge_236	27.4	2.1	3.6	0.3	1.2	1.7	3.9	ICA100	edge connectivity
rfMRI_connectivity_ICA100_edge_237	0.5	1	0.2	0.1	19.6	5.5	2.2	ICA100	edge connectivity
rfMRI_connectivity_ICA100_edge_238	31.6	0.1	3.1	2.7	1.2	2.9	2	ICA100	edge connectivity
rfMRI_connectivity_ICA100_edge_239	1.3	1.2	0.1	0.1	1.1	0.5	34	ICA100	edge connectivity
rfMRI_connectivity_ICA100_edge_240	23.8	0.4	1.1	3.6	5	1.9	2.5	ICA100	edge connectivity
rfMRI_connectivity_ICA100_edge_241	14.5	8.5	4.7	0.6	0.8	1.7	11.5	ICA100	edge connectivity
rfMRI_connectivity_ICA100_edge_242	24.1	0.8	3.9	1.2	1.3	1	2.1	ICA100	edge connectivity
rfMRI_connectivity_ICA100_edge_243	9.8	0.9	20	0.4	1.3	1	2.1	ICA100	edge connectivity
rfMRI_connectivity_ICA100_edge_244	27.3	0.3	5	1	0.8	3.4	2.8	ICA100	edge connectivity
rfMRI_connectivity_ICA100_edge_245	0.8	1.1	0.1	0.1	0.9	0.5	35.2	ICA100	edge connectivity
rfMRI_connectivity_ICA100_edge_246	15.7	0.1	6.7	0.8	2.5	12.4	1.9	ICA100	edge connectivity
rfMRI_connectivity_ICA100_edge_247	0.5	0.4	0.1	0.1	0.8	0.4	36.1	ICA100	edge connectivity
rfMRI_connectivity_ICA100_edge_248	1.5	0.1	0.1	0.5	0.9	0.5	3.1	ICA100	edge connectivity
rfMRI_connectivity_ICA100_edge_249	2	16.2	6.1	0.2	5.9	8.8	2.5	ICA100	edge connectivity
rfMRI_connectivity_ICA100_edge_250	16.4	2.3	10	0.6	1.2	2.2	4.8	ICA100	edge connectivity
rfMRI_connectivity_ICA100_edge_251	0.6	5.5	0.4	0.1	23	3.9	2	ICA100	edge connectivity
rfMRI_connectivity_ICA100_edge_252	25.7	0.1	5.9	0.9	1	1.5	1.9	ICA100	edge connectivity
rfMRI_connectivity_ICA100_edge_253	6.8	0.6	0.7	0.7	21.1	8.1	1.9	ICA100	edge connectivity
rfMRI_connectivity_ICA100_edge_254	4	11.3	15	0	2.6	2.5	47.2	ICA100	edge connectivity
rfMRI_connectivity_ICA100_edge_255	3.8	15.3	15.8	0.2	21.6	31	0.6	ICA100	edge connectivity
rfMRI_connectivity_ICA100_edge_256	3.4	13.1	14.9	0	0.6	1.6	49.4	ICA100	edge connectivity
rfMRI_connectivity_ICA100_edge_257	5.1	26.3	18.8	0	3.5	2.7	28.1	ICA100	edge connectivity
rfMRI_connectivity_ICA100_edge_258	40.5	16.6	20.8	0.4	1.1	3.7	3.5	ICA100	edge connectivity
rfMRI_connectivity_ICA100_edge_259	4.1	16.8	20.5	0	26	8.9	1	ICA100	edge connectivity
rfMRI_connectivity_ICA100_edge_260	42.9	11.1	18	3.4	1.3	4.8	1	ICA100	edge connectivity
rfMRI_connectivity_ICA100_edge_261	4.5	14	17.4	0	1.1	2	43.8	ICA100	edge connectivity
rfMRI_connectivity_ICA100_edge_262	34.6	13.5	18.2	4.7	6.2	3.8	1.6	ICA100	edge connectivity
rfMRI_connectivity_ICA100_edge_263	22	22.4	21.1	0.8	0.7	3.4	14	ICA100	edge connectivity
rfMRI_connectivity_ICA100_edge_264	37.4	17	25.4	1.6	1.4	3	0.9	ICA100	edge connectivity
rfMRI_connectivity_ICA100_edge_265	15.9	14.6	42.4	0.5	1.4	2.7	1	ICA100	edge connectivity
rfMRI_connectivity_ICA100_edge_266	39.1	13.1	23.1	1.3	0.7	5.8	2	ICA100	edge connectivity
rfMRI_connectivity_ICA100_edge_267	4.1	14.7	18.4	0	0.7	2	47	ICA100	edge connectivity
rfMRI_connectivity_ICA100_edge_268	23.9	12.9	25.1	0.9	2.9	17.3	0.8	ICA100	edge connectivity
rfMRI_connectivity_ICA100_edge_269	3.5	13.3	16.9	0	0.7	1.9	46.3	ICA100	edge connectivity
rfMRI_connectivity_ICA100_edge_270	5	14.8	19.2	0.5	0.7	2.2	2.1	ICA100	edge connectivity
rfMRI_connectivity_ICA100_edge_271	6	32.7	23.6	0.1	7.9	13.7	1.6	ICA100	edge connectivity
rfMRI_connectivity_ICA100_edge_272	26	16.4	28.8	0.7	1.3	4.2	5	ICA100	edge connectivity
rfMRI_connectivity_ICA100_edge_273	3.6	19.6	17.6	0	28.6	6.1	1.3	ICA100	edge connectivity
rfMRI_connectivity_ICA100_edge_274	37.5	13.3	24.6	1.1	0.9	3.4	0.8	ICA100	edge connectivity
rfMRI_connectivity_ICA100_edge_275	12.1	14.5	18.8	0.8	28	12.3	0.7	ICA100	edge connectivity
rfMRI_connectivity_ICA100_edge_276	3.2	10.9	14.2	0.1	1.3	1.9	2.6	ICA100	edge connectivity
rfMRI_connectivity_ICA100_edge_277	8.5	5.4	17.6	0.6	2.1	4.3	42.6	ICA100	edge connectivity
rfMRI_connectivity_ICA100_edge_278	8.6	8.5	18.7	0.7	19	29	1.5	ICA100	edge connectivity
rfMRI_connectivity_ICA100_edge_279	8.3	6.8	17.7	0.6	0.4	3.7	43.8	ICA100	edge connectivity
rfMRI_connectivity_ICA100_edge_280	10.6	18.4	21.4	0.7	2.6	4.6	24.6	ICA100	edge connectivity
rfMRI_connectivity_ICA100_edge_281	39.7	8.2	24.3	0.9	1	5.8	4.1	ICA100	edge connectivity
rfMRI_connectivity_ICA100_edge_282	10.3	7.4	23	0.8	22	10.3	2	ICA100	edge connectivity
rfMRI_connectivity_ICA100_edge_283	42.3	4.9	20.6	3.2	1	6.5	1.9	ICA100	edge connectivity
rfMRI_connectivity_ICA100_edge_284	9.9	6.9	20	0.7	0.8	4.3	38.8	ICA100	edge connectivity
rfMRI_connectivity_ICA100_edge_285	35.3	6	20.9	4.8	5.4	5.8	2.2	ICA100	edge connectivity
rfMRI_connectivity_ICA100_edge_286	24.1	15.2	23.9	1.3	0.4	5.6	12.3	ICA100	edge connectivity
rfMRI_connectivity_ICA100_edge_287	37.7	7.5	27.7	2	1	5.6	2	ICA100	edge connectivity
rfMRI_connectivity_ICA100_edge_288	20.4	7	41.4	1.1	1.1	5.1	2	ICA100	edge connectivity
rfMRI_connectivity_ICA100_edge_289	39.7	6	25.3	1.9	0.5	6.6	2.5	ICA100	edge connectivity
rfMRI_connectivity_ICA100_edge_290	9.8	6.9	21.2	0.7	0.5	4.5	40.8	ICA100	edge connectivity
rfMRI_connectivity_ICA100_edge_291	26.6	5.8	26.1	1.5	2.5	16.7	1.8	ICA100	edge connectivity
rfMRI_connectivity_ICA100_edge_292	8.9	5.9	19.8	0.7	0.4	4.2	41	ICA100	edge connectivity
rfMRI_connectivity_ICA100_edge_293	11.1	6.3	22.5	1.1	0.4	4.8	3	ICA100	edge connectivity
rfMRI_connectivity_ICA100_edge_294	11.1	23.1	25.6	0.8	6.6	14.1	2.5	ICA100	edge connectivity
rfMRI_connectivity_ICA100_edge_295	27.7	8.3	30.6	1.2	0.9	6.5	5.1	ICA100	edge connectivity
rfMRI_connectivity_ICA100_edge_296	9.1	11.3	20.2	0.7	24.5	8	2.2	ICA100	edge connectivity
rfMRI_connectivity_ICA100_edge_297	38	6	25.7	1.7	0.7	5.3	1.8	ICA100	edge connectivity
rfMRI_connectivity_ICA100_edge_298	16.5	6.4	21.4	1.4	24.1	13.3	1.7	ICA100	edge connectivity
rfMRI_connectivity_ICA100_edge_299	8.1	4.8	17.1	0.6	1.1	4	3.1	ICA100	edge connectivity
rfMRI_connectivity_ICA100_edge_300	14.8	19.2	36.3	0.8	1.2	7.1	2.6	ICA100	edge connectivity
rfMRI_connectivity_ICA100_edge_301	6.1	14.6	15.8	0.2	2.7	5.7	38.7	ICA100	edge connectivity
rfMRI_connectivity_ICA100_edge_302	6.3	18.6	17.1	0.4	18.1	27.1	0.9	ICA100	edge connectivity
rfMRI_connectivity_ICA100_edge_303	5.8	16.3	15.8	0.3	1	5.2	40	ICA100	edge connectivity
rfMRI_connectivity_ICA100_edge_304	7.6	26.5	19.3	0.3	3.3	6.4	22	ICA100	edge connectivity
rfMRI_connectivity_ICA100_edge_305	33.4	19.2	22	0.6	1.4	7	3.1	ICA100	edge connectivity
rfMRI_connectivity_ICA100_edge_306	7	20.3	20.4	0.3	20	10.9	1.3	ICA100	edge connectivity
rfMRI_connectivity_ICA100_edge_307	36.3	15	18.7	3	1.6	7.8	1.3	ICA100	edge connectivity
rfMRI_connectivity_ICA100_edge_308	6.9	17.6	17.7	0.3	1.5	5.9	34.4	ICA100	edge connectivity
rfMRI_connectivity_ICA100_edge_309	29.2	17.5	19	4	5.7	7.4	1.8	ICA100	edge connectivity
rfMRI_connectivity_ICA100_edge_310	20.3	23.6	21.3	0.9	1.1	7	11.4	ICA100	edge connectivity
rfMRI_connectivity_ICA100_edge_311	31.8	20.3	23.7	1.5	1.8	7.3	1.1	ICA100	edge connectivity
rfMRI_connectivity_ICA100_edge_312	17.4	20	33	0.6	1.8	7.1	1.4	ICA100	edge connectivity
rfMRI_connectivity_ICA100_edge_313	33	17.1	22.6	1.3	1.2	8.6	2.1	ICA100	edge connectivity
rfMRI_connectivity_ICA100_edge_314	6.6	18.5	18.5	0.3	1.2	6.1	36.3	ICA100	edge connectivity
rfMRI_connectivity_ICA100_edge_315	21.7	16.9	23.9	1	2.9	17.3	1	ICA100	edge connectivity
rfMRI_connectivity_ICA100_edge_316	6	17	17.4	0.3	1.1	5.7	36.6	ICA100	edge connectivity
rfMRI_connectivity_ICA100_edge_317	7.4	18.7	19.5	0.6	1.2	6.4	2.1	ICA100	edge connectivity
rfMRI_connectivity_ICA100_edge_318	8.4	32.1	24.7	0.4	6	13.6	1.8	ICA100	edge connectivity
rfMRI_connectivity_ICA100_edge_319	22.6	19.4	27.2	0.8	1.6	8	4.2	ICA100	edge connectivity
rfMRI_connectivity_ICA100_edge_320	6.2	21.6	18.2	0.3	22.8	8.9	1.5	ICA100	edge connectivity
rfMRI_connectivity_ICA100_edge_321	31.2	17.6	24.1	1.2	1.4	7.1	1.1	ICA100	edge connectivity
rfMRI_connectivity_ICA100_edge_322	12.6	18.1	18.9	0.9	22.4	13.9	1	ICA100	edge connectivity
rfMRI_connectivity_ICA100_edge_323	5.6	14.6	15.3	0.3	1.7	5.3	2.5	ICA100	edge connectivity
rfMRI_connectivity_ICA100_edge_324	10.7	28.7	33.7	0.3	1.7	8.3	1.7	ICA100	edge connectivity
rfMRI_connectivity_ICA100_edge_325	14.6	21.8	32.9	0.9	1.6	9	2.5	ICA100	edge connectivity
rfMRI_connectivity_ICA100_edge_326	1.9	9.6	2.7	0	15.5	11.9	42.9	ICA100	edge connectivity
rfMRI_connectivity_ICA100_edge_327	1.8	13.6	2.6	0.2	34.6	36.7	0.1	ICA100	edge connectivity
rfMRI_connectivity_ICA100_edge_328	1.2	11.4	1.7	0.1	14.9	11.8	44.3	ICA100	edge connectivity
rfMRI_connectivity_ICA100_edge_329	2.4	24	3	0.1	18.9	14	24.4	ICA100	edge connectivity
rfMRI_connectivity_ICA100_edge_330	33.8	13.2	6.2	0.3	17.4	14.8	2.5	ICA100	edge connectivity
rfMRI_connectivity_ICA100_edge_331	1.1	13.8	2.5	0.1	41.1	21.3	0.3	ICA100	edge connectivity
rfMRI_connectivity_ICA100_edge_332	37.3	9.1	5.2	3.1	15	14.3	0.5	ICA100	edge connectivity
rfMRI_connectivity_ICA100_edge_333	1.9	12.1	1.9	0.1	17.4	13.6	38.4	ICA100	edge connectivity
rfMRI_connectivity_ICA100_edge_334	29	11.1	3.2	4.2	22	14.9	0.9	ICA100	edge connectivity
rfMRI_connectivity_ICA100_edge_335	17.5	19.4	7.2	0.7	16	14.2	11.8	ICA100	edge connectivity
rfMRI_connectivity_ICA100_edge_336	30.5	13.5	7	1.4	20.4	16.1	0.1	ICA100	edge connectivity
rfMRI_connectivity_ICA100_edge_337	12.1	11.4	25.8	0.4	17.6	14.1	0.3	ICA100	edge connectivity
rfMRI_connectivity_ICA100_edge_338	33.2	10.7	7.8	1.2	16.8	15.7	1.3	ICA100	edge connectivity
rfMRI_connectivity_ICA100_edge_339	1.3	12.6	2	0.1	17.9	14.2	41	ICA100	edge connectivity
rfMRI_connectivity_ICA100_edge_340	20.1	11	10	0.9	18.7	24.8	0.1	ICA100	edge connectivity
rfMRI_connectivity_ICA100_edge_341	1	10.9	1.9	0.1	16.8	13.2	41	ICA100	edge connectivity
rfMRI_connectivity_ICA100_edge_342	2	11.7	2	0.5	18.4	14.6	1.2	ICA100	edge connectivity
rfMRI_connectivity_ICA100_edge_343	3.1	28.2	9.6	0.2	23	23	0.9	ICA100	edge connectivity
rfMRI_connectivity_ICA100_edge_344	20.2	13.6	14	0.6	17.6	15.6	3.6	ICA100	edge connectivity
rfMRI_connectivity_ICA100_edge_345	1.2	17	2.4	0.1	39.1	18	0.7	ICA100	edge connectivity
rfMRI_connectivity_ICA100_edge_346	31.4	10.8	9	1	17.2	14.5	0.1	ICA100	edge connectivity
rfMRI_connectivity_ICA100_edge_347	8.9	11.6	2.8	0.8	42	23	0.1	ICA100	edge connectivity
rfMRI_connectivity_ICA100_edge_348	1.1	9.1	1.6	0.1	15.1	11.6	1.9	ICA100	edge connectivity
rfMRI_connectivity_ICA100_edge_349	4.4	25.6	19.6	0.1	19.9	16.8	0.7	ICA100	edge connectivity
rfMRI_connectivity_ICA100_edge_350	10.2	15	22.6	0.7	17.6	16.3	1.7	ICA100	edge connectivity
rfMRI_connectivity_ICA100_edge_351	7.2	25	20.3	0.3	16.7	16.7	1	ICA100	edge connectivity
rfMRI_connectivity_ICA100_edge_352	18.4	2.4	6.7	0.4	4.2	10	34.8	ICA100	edge connectivity
rfMRI_connectivity_ICA100_edge_353	20.3	4.8	7	0.6	18.5	29	0.3	ICA100	edge connectivity
rfMRI_connectivity_ICA100_edge_354	18.9	3.4	6.1	0.5	2.8	9.7	35.7	ICA100	edge connectivity
rfMRI_connectivity_ICA100_edge_355	21.5	13	7.7	0.5	4.7	11.2	18.7	ICA100	edge connectivity
rfMRI_connectivity_ICA100_edge_356	44.7	4.1	10.3	0.8	3.6	12.2	2.2	ICA100	edge connectivity
rfMRI_connectivity_ICA100_edge_357	23.8	3.1	7.8	0.6	19.4	16.3	0.5	ICA100	edge connectivity
rfMRI_connectivity_ICA100_edge_358	46.2	1.9	9.2	3	3.1	11.4	0.7	ICA100	edge connectivity
rfMRI_connectivity_ICA100_edge_359	21.5	3.1	6.8	0.5	3.4	10.9	30.1	ICA100	edge connectivity
rfMRI_connectivity_ICA100_edge_360	39.9	2.6	7.9	3.9	7.1	12.7	1.1	ICA100	edge connectivity
rfMRI_connectivity_ICA100_edge_361	31.5	10	10.8	1	3.1	11.7	9.5	ICA100	edge connectivity
rfMRI_connectivity_ICA100_edge_362	44.7	3	11.3	1.7	4	12.7	0.4	ICA100	edge connectivity
rfMRI_connectivity_ICA100_edge_363	29.5	2.9	25.1	0.9	3.5	11.6	0.6	ICA100	edge connectivity
rfMRI_connectivity_ICA100_edge_364	41.9	2.4	11.7	1.6	3.4	13.9	1.4	ICA100	edge connectivity
rfMRI_connectivity_ICA100_edge_365	21.8	3.1	7	0.6	3.3	11.2	31.7	ICA100	edge connectivity
rfMRI_connectivity_ICA100_edge_366	34.2	2.2	12.7	1.3	5	20.3	0.4	ICA100	edge connectivity
rfMRI_connectivity_ICA100_edge_367	20.5	2.3	6.7	0.6	3.1	10.6	32.2	ICA100	edge connectivity
rfMRI_connectivity_ICA100_edge_368	24.8	2.4	7.8	0.9	3.6	12.5	1.3	ICA100	edge connectivity
rfMRI_connectivity_ICA100_edge_369	22.6	17.3	11.8	0.6	7.8	18	0.9	ICA100	edge connectivity
rfMRI_connectivity_ICA100_edge_370	34.3	4.3	16.5	1	3.6	12.8	3	ICA100	edge connectivity
rfMRI_connectivity_ICA100_edge_371	21.1	6.7	6.9	0.5	22.4	13.6	0.8	ICA100	edge connectivity
rfMRI_connectivity_ICA100_edge_372	41.6	2.3	12.3	1.4	3.5	12.6	0.4	ICA100	edge connectivity
rfMRI_connectivity_ICA100_edge_373	27	2.7	7.9	1.2	21.9	17.5	0.4	ICA100	edge connectivity
rfMRI_connectivity_ICA100_edge_374	19.5	1.9	6.2	0.6	3.5	10.2	1.8	ICA100	edge connectivity
rfMRI_connectivity_ICA100_edge_375	25.7	12.5	20.3	0.6	3.9	13.1	0.9	ICA100	edge connectivity
rfMRI_connectivity_ICA100_edge_376	27.2	6	21.8	1	3.5	14	1.7	ICA100	edge connectivity
rfMRI_connectivity_ICA100_edge_377	22.9	16	20.1	0.7	3.8	14.5	1.1	ICA100	edge connectivity
rfMRI_connectivity_ICA100_edge_378	22.7	10.1	8.6	0.6	16.7	19.4	0.3	ICA100	edge connectivity
rfMRI_connectivity_ICA100_edge_379	18.3	2.7	10.3	0.2	2.6	9	42.5	ICA100	edge connectivity
rfMRI_connectivity_ICA100_edge_380	20.2	5.6	10.9	0.3	20.5	33.2	0	ICA100	edge connectivity
rfMRI_connectivity_ICA100_edge_381	18.6	4	9.8	0.2	0.8	8.9	44	ICA100	edge connectivity
rfMRI_connectivity_ICA100_edge_382	21.8	16.9	12.1	0.2	3.2	10.6	23.3	ICA100	edge connectivity
rfMRI_connectivity_ICA100_edge_383	51.4	4.8	16	0.6	1.4	12	2.7	ICA100	edge connectivity
rfMRI_connectivity_ICA100_edge_384	24.3	3.7	13.1	0.3	23.4	17	0.2	ICA100	edge connectivity
rfMRI_connectivity_ICA100_edge_385	54.1	2	13.3	3.4	1.4	10.3	0.5	ICA100	edge connectivity
rfMRI_connectivity_ICA100_edge_386	21.8	3.6	11.2	0.2	1.2	10.3	38.1	ICA100	edge connectivity
rfMRI_connectivity_ICA100_edge_387	45.7	2.8	13	4.6	6.1	12.3	0.9	ICA100	edge connectivity
rfMRI_connectivity_ICA100_edge_388	34.6	12.2	16.2	0.9	0.9	10.4	12.3	ICA100	edge connectivity
rfMRI_connectivity_ICA100_edge_389	50.6	3.5	18.4	1.7	1.6	13.8	0.1	ICA100	edge connectivity
rfMRI_connectivity_ICA100_edge_390	32	3.4	33.1	0.6	1.6	11.5	0.3	ICA100	edge connectivity
rfMRI_connectivity_ICA100_edge_391	50.8	2.6	17.1	1.4	0.9	13.7	1.3	ICA100	edge connectivity
rfMRI_connectivity_ICA100_edge_392	22.3	3.7	11.7	0.2	0.9	10.7	40.6	ICA100	edge connectivity
rfMRI_connectivity_ICA100_edge_393	37.8	2.3	19	1.1	2.9	23.7	0.1	ICA100	edge connectivity
rfMRI_connectivity_ICA100_edge_394	20.6	2.6	11	0.2	0.9	10	40.7	ICA100	edge connectivity
rfMRI_connectivity_ICA100_edge_395	23.9	2.5	12.2	0.7	0.9	11.1	1.2	ICA100	edge connectivity
rfMRI_connectivity_ICA100_edge_396	23.5	21.2	16.9	0.3	7.1	19.5	0.8	ICA100	edge connectivity
rfMRI_connectivity_ICA100_edge_397	40.1	5.3	23	0.8	1.2	11.6	3.8	ICA100	edge connectivity
rfMRI_connectivity_ICA100_edge_398	21.1	8.2	11.4	0.2	25.6	13.9	0.6	ICA100	edge connectivity
rfMRI_connectivity_ICA100_edge_399	49.4	2.4	18.7	1.2	1	12	0.1	ICA100	edge connectivity
rfMRI_connectivity_ICA100_edge_400	29.4	3.1	12.9	1	25.9	17.9	0.1	ICA100	edge connectivity
rfMRI_connectivity_ICA100_edge_401	17.8	1.9	9.4	0.3	1.5	8.9	1.8	ICA100	edge connectivity
rfMRI_connectivity_ICA100_edge_402	27.9	16.4	27.9	0.3	1.5	13.7	0.7	ICA100	edge connectivity
rfMRI_connectivity_ICA100_edge_403	29.2	7.9	30.6	0.9	1.2	14.1	1.7	ICA100	edge connectivity
rfMRI_connectivity_ICA100_edge_404	24.8	19.7	25.8	0.5	1.8	14.7	1	ICA100	edge connectivity
rfMRI_connectivity_ICA100_edge_405	22.3	13.1	13.1	0.3	18.1	23.4	0	ICA100	edge connectivity
rfMRI_connectivity_ICA100_edge_406	36.8	4	16	0.8	3.8	17.4	0.3	ICA100	edge connectivity
rfMRI_connectivity_ICA100_edge_407	1.3	2.6	1.2	0.1	22.7	3.4	43.6	ICA100	edge connectivity
rfMRI_connectivity_ICA100_edge_408	0.9	5.4	0.8	0.2	40	31	0.1	ICA100	edge connectivity
rfMRI_connectivity_ICA100_edge_409	0.6	3.9	0.1	0.1	22.9	2.7	44.7	ICA100	edge connectivity
rfMRI_connectivity_ICA100_edge_410	1.5	17.1	1.3	0.1	27.6	3.7	24	ICA100	edge connectivity
rfMRI_connectivity_ICA100_edge_411	33.2	4.6	4.4	0.4	26.9	4.6	2.6	ICA100	edge connectivity
rfMRI_connectivity_ICA100_edge_412	0.2	3.7	0.2	0.1	52.5	9.8	0.3	ICA100	edge connectivity
rfMRI_connectivity_ICA100_edge_413	37.2	1.9	3.7	3.1	22.8	5.6	0.6	ICA100	edge connectivity
rfMRI_connectivity_ICA100_edge_414	1.2	3.5	0.1	0.1	26.6	3.2	38.9	ICA100	edge connectivity
rfMRI_connectivity_ICA100_edge_415	28.7	2.6	1.4	4.3	31.1	4.8	1	ICA100	edge connectivity
rfMRI_connectivity_ICA100_edge_416	17	12.2	5.6	0.7	24.7	4.4	11.9	ICA100	edge connectivity
rfMRI_connectivity_ICA100_edge_417	29.8	3.4	4.8	1.5	31.1	4.3	0.1	ICA100	edge connectivity
rfMRI_connectivity_ICA100_edge_418	11.4	3.2	24	0.4	26.9	3.8	0.4	ICA100	edge connectivity
rfMRI_connectivity_ICA100_edge_419	32.6	2.4	6	1.2	25.4	6.6	1.4	ICA100	edge connectivity
rfMRI_connectivity_ICA100_edge_420	0.5	3.6	0.1	0.1	27.6	3.3	41.4	ICA100	edge connectivity
rfMRI_connectivity_ICA100_edge_421	19	2.2	8.1	0.9	27	17.2	0.2	ICA100	edge connectivity
rfMRI_connectivity_ICA100_edge_422	0.2	2.5	0.1	0.1	25.8	3.1	41.5	ICA100	edge connectivity
rfMRI_connectivity_ICA100_edge_423	1.2	2.4	0	0.5	28.4	3.4	1.2	ICA100	edge connectivity
rfMRI_connectivity_ICA100_edge_424	2	21.3	7.3	0.2	32	13	0.9	ICA100	edge connectivity
rfMRI_connectivity_ICA100_edge_425	19.7	5	12.3	0.6	27	5.2	3.7	ICA100	edge connectivity
rfMRI_connectivity_ICA100_edge_426	0.3	8.4	0.4	0.1	49.9	7.2	0.7	ICA100	edge connectivity
rfMRI_connectivity_ICA100_edge_427	31	2.2	7.2	1.1	26.2	4.5	0.2	ICA100	edge connectivity
rfMRI_connectivity_ICA100_edge_428	8.1	2.9	0.9	0.8	51.2	12.7	0.1	ICA100	edge connectivity
rfMRI_connectivity_ICA100_edge_429	0.5	2	0.1	0.1	24.3	3.2	2	ICA100	edge connectivity
rfMRI_connectivity_ICA100_edge_430	3.6	16	17.7	0.1	30.4	5.4	0.8	ICA100	edge connectivity
rfMRI_connectivity_ICA100_edge_431	9.2	7.8	20.4	0.7	26	7.2	1.7	ICA100	edge connectivity
rfMRI_connectivity_ICA100_edge_432	6.2	19	18	0.3	24.1	8.6	1	ICA100	edge connectivity
rfMRI_connectivity_ICA100_edge_433	1.1	14	2.1	0.1	41.5	17	0.1	ICA100	edge connectivity
rfMRI_connectivity_ICA100_edge_434	21.3	3.8	6.9	0.6	23.6	13.2	0.4	ICA100	edge connectivity
rfMRI_connectivity_ICA100_edge_435	21.5	4.5	11.5	0.3	27.2	13.4	0.1	ICA100	edge connectivity
rfMRI_connectivity_ICA100_edge_436	11.4	1.5	16.6	0.7	2.3	1.8	47.2	ICA100	edge connectivity
rfMRI_connectivity_ICA100_edge_437	11.9	4.5	17.7	0.9	21.3	30.9	0.1	ICA100	edge connectivity
rfMRI_connectivity_ICA100_edge_438	11.3	2.8	16.6	0.8	0.2	0.8	49.2	ICA100	edge connectivity
rfMRI_connectivity_ICA100_edge_439	14	17.3	20.3	0.9	2.9	1.6	26.5	ICA100	edge connectivity
rfMRI_connectivity_ICA100_edge_440	48.5	3.8	24.7	1.3	0.9	2.9	3.2	ICA100	edge connectivity
rfMRI_connectivity_ICA100_edge_441	15	2.1	22.9	1.1	26.1	8	0.4	ICA100	edge connectivity
rfMRI_connectivity_ICA100_edge_442	50.9	0.6	19.8	4.2	0.9	4	0.7	ICA100	edge connectivity
rfMRI_connectivity_ICA100_edge_443	13.8	2.2	19.3	0.9	0.7	1.1	43.4	ICA100	edge connectivity
rfMRI_connectivity_ICA100_edge_444	44	1.2	20.3	5.6	6.1	2.9	1.1	ICA100	edge connectivity
rfMRI_connectivity_ICA100_edge_445	30.3	12	23.5	1.6	0.3	2.6	13.2	ICA100	edge connectivity
rfMRI_connectivity_ICA100_edge_446	48.8	1.8	28.1	2.7	0.9	2	0.2	ICA100	edge connectivity
rfMRI_connectivity_ICA100_edge_447	26.9	2	43	1.4	1	1.7	0.5	ICA100	edge connectivity
rfMRI_connectivity_ICA100_edge_448	47.8	1.1	24.8	2.3	0.3	5	1.7	ICA100	edge connectivity
rfMRI_connectivity_ICA100_edge_449	13.8	2.2	20.4	0.9	0.3	1.1	46.6	ICA100	edge connectivity
rfMRI_connectivity_ICA100_edge_450	32.5	0.8	27	1.8	2.5	17.3	0.2	ICA100	edge connectivity
rfMRI_connectivity_ICA100_edge_451	12.5	1.1	18.9	0.9	0.2	1	46.3	ICA100	edge connectivity
rfMRI_connectivity_ICA100_edge_452	15.8	0.9	22.1	1.5	0.2	1.2	1.5	ICA100	edge connectivity
rfMRI_connectivity_ICA100_edge_453	14.7	22.2	26.5	1	7.2	12.4	1	ICA100	edge connectivity
rfMRI_connectivity_ICA100_edge_454	35.1	4	31.9	1.6	0.8	3.3	4.3	ICA100	edge connectivity
rfMRI_connectivity_ICA100_edge_455	12.8	7.5	19.6	0.9	28.3	5.5	0.8	ICA100	edge connectivity
rfMRI_connectivity_ICA100_edge_456	46.2	0.8	27.3	2	0.5	2.6	0.2	ICA100	edge connectivity
rfMRI_connectivity_ICA100_edge_457	21.9	1.4	21	1.8	27.9	11.5	0.2	ICA100	edge connectivity
rfMRI_connectivity_ICA100_edge_458	10.8	0.6	15.9	0.8	1	1.2	2.1	ICA100	edge connectivity
rfMRI_connectivity_ICA100_edge_459	19.1	17	40.8	1.1	1	3.3	1	ICA100	edge connectivity
rfMRI_connectivity_ICA100_edge_460	22.3	7.2	40.8	1.7	0.7	5.8	2.1	ICA100	edge connectivity
rfMRI_connectivity_ICA100_edge_461	18	20.1	35.1	1.1	1.5	7.5	1.2	ICA100	edge connectivity
rfMRI_connectivity_ICA100_edge_462	13.8	13	21.7	1	19.7	16.4	0.2	ICA100	edge connectivity
rfMRI_connectivity_ICA100_edge_463	32.5	2.8	21.7	1.3	3.7	12.9	0.4	ICA100	edge connectivity
rfMRI_connectivity_ICA100_edge_464	36	3.4	31.5	1.2	1.2	13	0.2	ICA100	edge connectivity
rfMRI_connectivity_ICA100_edge_465	13.1	3.2	19.8	1	30.3	4.5	0.2	ICA100	edge connectivity
rfMRI_connectivity_ICA100_edge_466	1.4	6.8	1.4	0	20.3	3.3	44.7	ICA100	edge connectivity
rfMRI_connectivity_ICA100_edge_467	1	10.4	0.9	0.2	37.2	31.6	0.4	ICA100	edge connectivity
rfMRI_connectivity_ICA100_edge_468	0.6	8.4	0.2	0	20.3	2.6	45.9	ICA100	edge connectivity
rfMRI_connectivity_ICA100_edge_469	1.7	21.9	1.5	0	25.1	3.6	25	ICA100	edge connectivity
rfMRI_connectivity_ICA100_edge_470	34.3	9.4	4.6	0.3	23.9	4.5	3	ICA100	edge connectivity
rfMRI_connectivity_ICA100_edge_471	0.3	10.3	0.4	0.1	48.8	9.7	0.7	ICA100	edge connectivity
rfMRI_connectivity_ICA100_edge_472	38	6.2	3.9	3.2	20.3	5.6	0.8	ICA100	edge connectivity
rfMRI_connectivity_ICA100_edge_473	1.3	8.7	0.2	0.1	23.8	3.1	40.1	ICA100	edge connectivity
rfMRI_connectivity_ICA100_edge_474	29.4	7.6	1.5	4.4	28.3	4.7	1.2	ICA100	edge connectivity
rfMRI_connectivity_ICA100_edge_475	17.4	17	5.8	0.7	21.8	4.3	12.4	ICA100	edge connectivity
rfMRI_connectivity_ICA100_edge_476	30.8	9.4	5.1	1.5	27.8	4.2	0.5	ICA100	edge connectivity
rfMRI_connectivity_ICA100_edge_477	11.7	8.3	24.7	0.4	24	3.7	0.6	ICA100	edge connectivity
rfMRI_connectivity_ICA100_edge_478	33.4	7.3	6.3	1.2	22.6	6.5	1.6	ICA100	edge connectivity
rfMRI_connectivity_ICA100_edge_479	0.6	9	0.2	0	24.7	3.2	42.7	ICA100	edge connectivity
rfMRI_connectivity_ICA100_edge_480	19.4	7.2	8.3	0.9	24.3	17.5	0.4	ICA100	edge connectivity
rfMRI_connectivity_ICA100_edge_481	0.3	7.6	0.2	0.1	23	3	42.8	ICA100	edge connectivity
rfMRI_connectivity_ICA100_edge_482	1.3	7.9	0.2	0.5	25.3	3.3	1.6	ICA100	edge connectivity
rfMRI_connectivity_ICA100_edge_483	2.2	25.6	7.9	0.2	29.1	13.5	1.2	ICA100	edge connectivity
rfMRI_connectivity_ICA100_edge_484	20.3	10.1	12.7	0.6	24	5	4.1	ICA100	edge connectivity
rfMRI_connectivity_ICA100_edge_485	0.4	13.2	0.6	0.1	47.2	7.4	1	ICA100	edge connectivity
rfMRI_connectivity_ICA100_edge_486	31.8	7.3	7.4	1.1	23.4	4.4	0.4	ICA100	edge connectivity
rfMRI_connectivity_ICA100_edge_487	8.4	8.4	1	0.8	48.7	12.7	0.4	ICA100	edge connectivity
rfMRI_connectivity_ICA100_edge_488	0.6	6.4	0.2	0.1	21.3	3	2.1	ICA100	edge connectivity
rfMRI_connectivity_ICA100_edge_489	3.8	22.1	18.4	0.1	27.1	5.2	1.1	ICA100	edge connectivity
rfMRI_connectivity_ICA100_edge_490	9.5	12.9	20.9	0.7	23.2	7.3	2	ICA100	edge connectivity
rfMRI_connectivity_ICA100_edge_491	6.7	22.2	19.2	0.3	21.6	8.8	1.3	ICA100	edge connectivity
rfMRI_connectivity_ICA100_edge_492	1.2	18.3	2.4	0.1	39.5	17.9	0.4	ICA100	edge connectivity
rfMRI_connectivity_ICA100_edge_493	21.7	7.8	7.1	0.6	21.4	13.3	0.6	ICA100	edge connectivity
rfMRI_connectivity_ICA100_edge_494	22.2	9.3	11.9	0.3	24.4	13.6	0.4	ICA100	edge connectivity
rfMRI_connectivity_ICA100_edge_495	0.3	10.1	0.2	0.1	49.3	6.4	0.5	ICA100	edge connectivity
rfMRI_connectivity_ICA100_edge_496	13.5	9.1	20.5	1	27.1	4.4	0.5	ICA100	edge connectivity
rfMRI_connectivity_ICA100_edge_497	19.6	2.7	7.9	1.1	3.9	9.8	35	ICA100	edge connectivity
rfMRI_connectivity_ICA100_edge_498	21.7	5.2	8.4	1.4	18.3	28.9	0.3	ICA100	edge connectivity
rfMRI_connectivity_ICA100_edge_499	20.1	3.8	7.5	1.2	2.5	9.6	35.9	ICA100	edge connectivity
rfMRI_connectivity_ICA100_edge_500	22.8	13.9	9.1	1.4	4.5	10.9	18.8	ICA100	edge connectivity
rfMRI_connectivity_ICA100_edge_501	46.5	4.5	11.9	1.6	3.2	12	2.2	ICA100	edge connectivity
rfMRI_connectivity_ICA100_edge_502	25	3.5	9.4	1.5	19.8	16	0.5	ICA100	edge connectivity
rfMRI_connectivity_ICA100_edge_503	47.3	2.3	10.4	3.7	3	11.6	0.7	ICA100	edge connectivity
rfMRI_connectivity_ICA100_edge_504	22.8	3.4	8.3	1.4	3	10.7	30.3	ICA100	edge connectivity
rfMRI_connectivity_ICA100_edge_505	41.4	3.1	10.1	4.6	5.9	12.5	1	ICA100	edge connectivity
rfMRI_connectivity_ICA100_edge_506	32.9	10.4	12.2	1.9	2.7	11.6	9.6	ICA100	edge connectivity
rfMRI_connectivity_ICA100_edge_507	43.1	3.5	14	2.6	3.8	13.9	0.3	ICA100	edge connectivity
rfMRI_connectivity_ICA100_edge_508	31.2	3.4	27.2	1.7	3.4	11.7	0.5	ICA100	edge connectivity
rfMRI_connectivity_ICA100_edge_509	45.2	2.8	12.6	2.4	2.9	13.6	1.4	ICA100	edge connectivity
rfMRI_connectivity_ICA100_edge_510	23.2	3.5	8.6	1.4	2.9	11.1	31.9	ICA100	edge connectivity
rfMRI_connectivity_ICA100_edge_511	35.4	2.6	14.3	2	4.6	20.6	0.4	ICA100	edge connectivity
rfMRI_connectivity_ICA100_edge_512	21.8	2.7	8.1	1.4	2.7	10.5	32.5	ICA100	edge connectivity
rfMRI_connectivity_ICA100_edge_513	25.7	2.8	9.3	1.9	3.1	12.1	1.2	ICA100	edge connectivity
rfMRI_connectivity_ICA100_edge_514	23.2	17.7	13.8	1.5	7.6	17.9	0.9	ICA100	edge connectivity
rfMRI_connectivity_ICA100_edge_515	36	4.8	18	1.9	3.2	12.7	3	ICA100	edge connectivity
rfMRI_connectivity_ICA100_edge_516	22.2	7.2	8.5	1.4	22.1	13.6	0.7	ICA100	edge connectivity
rfMRI_connectivity_ICA100_edge_517	42.9	2.8	14.7	2.2	3.2	12.3	0.4	ICA100	edge connectivity
rfMRI_connectivity_ICA100_edge_518	28.6	3.2	9.7	2	21.3	17.4	0.3	ICA100	edge connectivity
rfMRI_connectivity_ICA100_edge_519	20.1	2.2	7.5	1.3	3.1	9.9	1.8	ICA100	edge connectivity
rfMRI_connectivity_ICA100_edge_520	26.8	13	22.1	1.5	3.4	13.2	0.8	ICA100	edge connectivity
rfMRI_connectivity_ICA100_edge_521	29.7	6.8	22.5	1.9	3.2	13.1	1.6	ICA100	edge connectivity
rfMRI_connectivity_ICA100_edge_522	25.5	16.2	21.2	1.5	3.6	13.7	1.1	ICA100	edge connectivity
rfMRI_connectivity_ICA100_edge_523	24	11	9.9	1.5	16.5	19.4	0.3	ICA100	edge connectivity
rfMRI_connectivity_ICA100_edge_524	35.2	4	12.9	1.7	4.8	17.6	0.4	ICA100	edge connectivity
rfMRI_connectivity_ICA100_edge_525	37.4	4.4	17.8	1.6	3.6	17.8	0.3	ICA100	edge connectivity
rfMRI_connectivity_ICA100_edge_526	22.7	4.2	8.5	1.4	23.3	13.1	0.3	ICA100	edge connectivity
rfMRI_connectivity_ICA100_edge_527	34	3.2	23.7	2.2	3.3	12.6	0.4	ICA100	edge connectivity
rfMRI_connectivity_ICA100_edge_528	23	8.2	8.7	1.4	21.1	13.3	0.5	ICA100	edge connectivity
rfMRI_connectivity_ICA100_edge_529	1.7	17.1	1.7	0	13.2	7.7	41.8	ICA100	edge connectivity
rfMRI_connectivity_ICA100_edge_530	1.4	21.3	1.4	0.2	31.2	32.4	0.3	ICA100	edge connectivity
rfMRI_connectivity_ICA100_edge_531	1	19.1	0.7	0	13	7.9	42.4	ICA100	edge connectivity
rfMRI_connectivity_ICA100_edge_532	2.1	30.6	2	0	16.7	9.9	23.9	ICA100	edge connectivity
rfMRI_connectivity_ICA100_edge_533	31.9	21.7	4.8	0.3	15.4	9.8	2.7	ICA100	edge connectivity
rfMRI_connectivity_ICA100_edge_534	0.8	24.3	1	0	37	14.7	0.5	ICA100	edge connectivity
rfMRI_connectivity_ICA100_edge_535	35.5	16.7	4.1	2.9	13.1	10.3	0.7	ICA100	edge connectivity
rfMRI_connectivity_ICA100_edge_536	1.6	20.6	0.7	0	15.2	9.1	36.6	ICA100	edge connectivity
rfMRI_connectivity_ICA100_edge_537	27.3	19.6	1.9	4	19.4	10.4	1.1	ICA100	edge connectivity
rfMRI_connectivity_ICA100_edge_538	16.7	26.5	6	0.7	14.3	9.2	11.7	ICA100	edge connectivity
rfMRI_connectivity_ICA100_edge_539	28.1	23.5	5.3	1.3	17.6	11	0.4	ICA100	edge connectivity
rfMRI_connectivity_ICA100_edge_540	11.2	20.4	23.3	0.4	15.3	9.5	0.5	ICA100	edge connectivity
rfMRI_connectivity_ICA100_edge_541	31.2	19.1	6.3	1.1	14.3	11.9	1.5	ICA100	edge connectivity
rfMRI_connectivity_ICA100_edge_542	1.1	21.7	0.8	0	15.5	9.4	38.9	ICA100	edge connectivity
rfMRI_connectivity_ICA100_edge_543	18.1	19.1	8.2	0.8	16.2	21.8	0.3	ICA100	edge connectivity
rfMRI_connectivity_ICA100_edge_544	0.8	19.6	0.8	0	14.5	8.8	39.1	ICA100	edge connectivity
rfMRI_connectivity_ICA100_edge_545	1.7	21	0.8	0.4	15.9	9.6	1.4	ICA100	edge connectivity
rfMRI_connectivity_ICA100_edge_546	2.7	35	7.9	0.1	20.9	18.5	1.1	ICA100	edge connectivity
rfMRI_connectivity_ICA100_edge_547	18.9	22.5	12.3	0.6	15.4	10.3	3.7	ICA100	edge connectivity
rfMRI_connectivity_ICA100_edge_548	0.9	24.2	1.1	0	36.2	13.7	0.9	ICA100	edge connectivity
rfMRI_connectivity_ICA100_edge_549	29.6	19.4	7.4	0.9	14.8	10.1	0.3	ICA100	edge connectivity
rfMRI_connectivity_ICA100_edge_550	8.2	20.9	1.5	0.7	38.5	17.4	0.3	ICA100	edge connectivity
rfMRI_connectivity_ICA100_edge_551	1	16.9	0.7	0.1	13.4	8.1	2	ICA100	edge connectivity
rfMRI_connectivity_ICA100_edge_552	4	34.2	17.2	0	17.4	11.8	0.9	ICA100	edge connectivity
rfMRI_connectivity_ICA100_edge_553	9.2	24.4	19.8	0.6	14.8	12.4	1.8	ICA100	edge connectivity
rfMRI_connectivity_ICA100_edge_554	6.7	31.2	18.5	0.3	14.7	13.1	1.2	ICA100	edge connectivity
rfMRI_connectivity_ICA100_edge_555	1.7	29.7	2.6	0	30.2	22	0.3	ICA100	edge connectivity
rfMRI_connectivity_ICA100_edge_556	20.8	17.7	7.1	0.5	14.6	16.8	0.5	ICA100	edge connectivity
rfMRI_connectivity_ICA100_edge_557	21.2	22.2	11.7	0.2	16.1	16.8	0.3	ICA100	edge connectivity
rfMRI_connectivity_ICA100_edge_558	0.8	22.4	0.8	0.1	38	11.9	0.4	ICA100	edge connectivity
rfMRI_connectivity_ICA100_edge_559	12.7	22.9	19.2	0.9	17	11	0.4	ICA100	edge connectivity
rfMRI_connectivity_ICA100_edge_560	1	25.6	1	0	36.6	13.1	0.7	ICA100	edge connectivity
rfMRI_connectivity_ICA100_edge_561	22	18.1	8.6	1.3	14.4	16.8	0.5	ICA100	edge connectivity
rfMRI_connectivity_ICA100_edge_562	1.4	3.8	1.9	0	25.6	5.4	45.2	ICA100	edge connectivity
rfMRI_connectivity_ICA100_edge_563	1	7	1.5	0.2	45.2	33	0.1	ICA100	edge connectivity
rfMRI_connectivity_ICA100_edge_564	0.6	5.1	0.8	0	26.4	5.2	45.6	ICA100	edge connectivity
rfMRI_connectivity_ICA100_edge_565	1.7	18.4	2.1	0	31.6	6.5	25	ICA100	edge connectivity
rfMRI_connectivity_ICA100_edge_566	34.2	5.8	5.2	0.3	31.1	7.3	2.7	ICA100	edge connectivity
rfMRI_connectivity_ICA100_edge_567	0.3	5.5	1.2	0	55.6	14	0.3	ICA100	edge connectivity
rfMRI_connectivity_ICA100_edge_568	37.9	3	4.4	3.2	26.1	8	0.6	ICA100	edge connectivity
rfMRI_connectivity_ICA100_edge_569	1.2	4.9	0.8	0	30.9	6.1	39.8	ICA100	edge connectivity
rfMRI_connectivity_ICA100_edge_570	29.3	3.9	2.1	4.3	35.2	7.7	1	ICA100	edge connectivity
rfMRI_connectivity_ICA100_edge_571	17.3	13.6	6.4	0.7	28.4	6.8	12.1	ICA100	edge connectivity
rfMRI_connectivity_ICA100_edge_572	30.7	5	5.9	1.4	36.2	7.8	0.1	ICA100	edge connectivity
rfMRI_connectivity_ICA100_edge_573	11.8	4.5	25.1	0.4	31.2	6.7	0.4	ICA100	edge connectivity
rfMRI_connectivity_ICA100_edge_574	33.4	3.7	6.9	1.2	29.4	9.5	1.4	ICA100	edge connectivity
rfMRI_connectivity_ICA100_edge_575	0.6	5	0.9	0	32.1	6.4	42.5	ICA100	edge connectivity
rfMRI_connectivity_ICA100_edge_576	19.5	3.5	8.9	0.9	31.4	20	0.2	ICA100	edge connectivity
rfMRI_connectivity_ICA100_edge_577	0.2	3.8	0.8	0.1	29.9	6	42.5	ICA100	edge connectivity
rfMRI_connectivity_ICA100_edge_578	1.3	3.8	0.9	0.5	33	6.6	1.3	ICA100	edge connectivity
rfMRI_connectivity_ICA100_edge_579	2.2	22.6	8.5	0.1	35.8	16.4	0.9	ICA100	edge connectivity
rfMRI_connectivity_ICA100_edge_580	20.3	6.4	13.4	0.6	31.4	7.7	3.8	ICA100	edge connectivity
rfMRI_connectivity_ICA100_edge_581	0.4	9.9	1.4	0	52.3	11.3	0.8	ICA100	edge connectivity
rfMRI_connectivity_ICA100_edge_582	31.8	3.5	8	1.1	30.5	7.4	0.2	ICA100	edge connectivity
rfMRI_connectivity_ICA100_edge_583	8.3	4.3	1.7	0.8	56.6	15.8	0.1	ICA100	edge connectivity
rfMRI_connectivity_ICA100_edge_584	0.5	3	0.7	0.1	26.1	5.5	2	ICA100	edge connectivity
rfMRI_connectivity_ICA100_edge_585	3.8	17.9	18.8	0	35.5	8.7	0.8	ICA100	edge connectivity
rfMRI_connectivity_ICA100_edge_586	9.6	8.8	21.5	0.7	30.3	10.3	1.8	ICA100	edge connectivity
rfMRI_connectivity_ICA100_edge_587	6.5	20.2	19	0.3	27.7	11.3	1.1	ICA100	edge connectivity
rfMRI_connectivity_ICA100_edge_588	1.2	14.7	3	0.1	47.7	19.9	0.1	ICA100	edge connectivity
rfMRI_connectivity_ICA100_edge_589	22.2	4.7	7.6	0.6	26.5	15.3	0.4	ICA100	edge connectivity
rfMRI_connectivity_ICA100_edge_590	22.4	5.7	12.5	0.2	31.8	16.1	0.1	ICA100	edge connectivity
rfMRI_connectivity_ICA100_edge_591	0.3	6.3	1	0.1	55	9.4	0.2	ICA100	edge connectivity
rfMRI_connectivity_ICA100_edge_592	13.5	4.8	21	1	35.5	7.9	0.2	ICA100	edge connectivity
rfMRI_connectivity_ICA100_edge_593	0.4	11.6	1.1	0.1	52.9	10.1	0.5	ICA100	edge connectivity
rfMRI_connectivity_ICA100_edge_594	23.3	5.2	9.2	1.4	26.7	15.2	0.3	ICA100	edge connectivity
rfMRI_connectivity_ICA100_edge_595	0.9	24.9	1.6	0	42.1	14.9	0.4	ICA100	edge connectivity
rfMRI_connectivity_ICA100_edge_596	12.7	5.6	3.9	0.2	2.5	2.2	54.3	ICA100	edge connectivity
rfMRI_connectivity_ICA100_edge_597	13.6	9.4	3.8	0.4	24.7	36.1	0.4	ICA100	edge connectivity
rfMRI_connectivity_ICA100_edge_598	12.9	7.5	3	0.2	0.1	1.2	57	ICA100	edge connectivity
rfMRI_connectivity_ICA100_edge_599	16	25.5	5.1	0.2	3.3	2.2	31.6	ICA100	edge connectivity
rfMRI_connectivity_ICA100_edge_600	55.8	9.4	10	0.7	1	3.7	3.9	ICA100	edge connectivity
rfMRI_connectivity_ICA100_edge_601	18.2	8.5	4.5	0.3	31.8	10.1	0.8	ICA100	edge connectivity
rfMRI_connectivity_ICA100_edge_602	57.2	5	7.5	4.1	1	5.2	1	ICA100	edge connectivity
rfMRI_connectivity_ICA100_edge_603	16.1	7.7	3.5	0.3	0.7	1.6	51.8	ICA100	edge connectivity
rfMRI_connectivity_ICA100_edge_604	51.1	6.5	5.2	5.9	7.1	3.8	1.6	ICA100	edge connectivity
rfMRI_connectivity_ICA100_edge_605	33.4	18.1	10.2	1.2	0.2	3.1	17	ICA100	edge connectivity
rfMRI_connectivity_ICA100_edge_606	58.2	9.1	11.4	2.2	1	2.8	0.6	ICA100	edge connectivity
rfMRI_connectivity_ICA100_edge_607	29.2	7.4	35.1	0.8	1	2.4	0.8	ICA100	edge connectivity
rfMRI_connectivity_ICA100_edge_608	56.5	6	11.1	1.7	0.3	6	2.1	ICA100	edge connectivity
rfMRI_connectivity_ICA100_edge_609	16.3	8	3.8	0.3	0.2	1.6	56.1	ICA100	edge connectivity
rfMRI_connectivity_ICA100_edge_610	37.9	5.8	13.8	1.2	2.8	20.7	0.5	ICA100	edge connectivity
rfMRI_connectivity_ICA100_edge_611	14.6	6.2	3.5	0.3	0.2	1.4	54.8	ICA100	edge connectivity
rfMRI_connectivity_ICA100_edge_612	17.8	6.7	3.9	0.8	0.2	1.7	2.1	ICA100	edge connectivity
rfMRI_connectivity_ICA100_edge_613	17	31.4	12.9	0.4	8.3	14.7	1.5	ICA100	edge connectivity
rfMRI_connectivity_ICA100_edge_614	36.5	10.2	20.4	1.2	0.9	4.8	5.8	ICA100	edge connectivity
rfMRI_connectivity_ICA100_edge_615	15	13.9	3.9	0.2	33.4	6.8	1.2	ICA100	edge connectivity
rfMRI_connectivity_ICA100_edge_616	55.1	5.9	12.9	1.6	0.5	3.2	0.6	ICA100	edge connectivity
rfMRI_connectivity_ICA100_edge_617	25.9	7	4.7	1.2	33.2	14.1	0.5	ICA100	edge connectivity
rfMRI_connectivity_ICA100_edge_618	12.3	4.7	2.8	0.3	1.1	1.6	2.7	ICA100	edge connectivity
rfMRI_connectivity_ICA100_edge_619	22.3	25.9	28.4	0.3	1.1	4.2	1.5	ICA100	edge connectivity
rfMRI_connectivity_ICA100_edge_620	25.8	13.2	30.2	1.1	0.6	7	2.6	ICA100	edge connectivity
rfMRI_connectivity_ICA100_edge_621	19.4	26.9	26.2	0.6	1.6	8.8	1.6	ICA100	edge connectivity
rfMRI_connectivity_ICA100_edge_622	16.3	20.6	6	0.3	23.4	19.7	0.5	ICA100	edge connectivity
rfMRI_connectivity_ICA100_edge_623	36.2	6.9	11.1	0.9	4.1	14.7	0.7	ICA100	edge connectivity
rfMRI_connectivity_ICA100_edge_624	42.8	8.9	18.9	0.6	1.3	15.1	0.5	ICA100	edge connectivity
rfMRI_connectivity_ICA100_edge_625	15.5	9	3.6	0.3	36	5.7	0.5	ICA100	edge connectivity
rfMRI_connectivity_ICA100_edge_626	35.7	8.1	31.6	1.6	0.4	3	0.7	ICA100	edge connectivity
rfMRI_connectivity_ICA100_edge_627	16	16.2	3.9	0.3	32.3	5.6	0.9	ICA100	edge connectivity
rfMRI_connectivity_ICA100_edge_628	37.4	7.6	13.2	1.9	3.6	14.9	0.6	ICA100	edge connectivity
rfMRI_connectivity_ICA100_edge_629	15.1	30.4	4.3	0.2	20.6	13.1	0.8	ICA100	edge connectivity
rfMRI_connectivity_ICA100_edge_630	15.9	11.1	4.8	0.3	42.2	9.8	0.5	ICA100	edge connectivity
rfMRI_connectivity_ICA100_edge_631	5.2	1.8	18.1	0.6	2.7	6.3	49.3	ICA100	edge connectivity
rfMRI_connectivity_ICA100_edge_632	5.1	5	19.8	0.8	23.5	36	0.1	ICA100	edge connectivity
rfMRI_connectivity_ICA100_edge_633	4.7	3.2	18.1	0.6	0.5	5.7	51.7	ICA100	edge connectivity
rfMRI_connectivity_ICA100_edge_634	6.4	18.5	22.3	0.7	3.4	7.3	27.9	ICA100	edge connectivity
rfMRI_connectivity_ICA100_edge_635	43.6	4	26.7	1	1.3	8.4	3.1	ICA100	edge connectivity
rfMRI_connectivity_ICA100_edge_636	5.8	2.6	25.6	0.9	28.5	15.1	0.4	ICA100	edge connectivity
rfMRI_connectivity_ICA100_edge_637	46.4	0.9	21.3	3.8	1.3	9	0.7	ICA100	edge connectivity
rfMRI_connectivity_ICA100_edge_638	6.1	2.6	21.2	0.8	1.1	6.8	45.9	ICA100	edge connectivity
rfMRI_connectivity_ICA100_edge_639	37.9	1.5	22.5	5.8	6.7	8.6	1.1	ICA100	edge connectivity
rfMRI_connectivity_ICA100_edge_640	24	12.8	25.9	1.5	0.6	7.7	13.9	ICA100	edge connectivity
rfMRI_connectivity_ICA100_edge_641	42.1	2.3	31.1	2.6	1.4	9	0.2	ICA100	edge connectivity
rfMRI_connectivity_ICA100_edge_642	19.3	2.3	46.5	1.3	1.5	8.1	0.5	ICA100	edge connectivity
rfMRI_connectivity_ICA100_edge_643	42.7	1.4	27.1	2.2	0.7	10.1	1.7	ICA100	edge connectivity
rfMRI_connectivity_ICA100_edge_644	5.6	2.7	22.5	0.8	0.7	7.2	49.5	ICA100	edge connectivity
rfMRI_connectivity_ICA100_edge_645	27.1	1.1	30	1.7	3.1	22.4	0.2	ICA100	edge connectivity
rfMRI_connectivity_ICA100_edge_646	4.8	1.5	20.8	0.8	0.6	6.6	48.9	ICA100	edge connectivity
rfMRI_connectivity_ICA100_edge_647	6.6	1.2	23.5	1.2	0.7	7.5	1.5	ICA100	edge connectivity
rfMRI_connectivity_ICA100_edge_648	7.4	24.5	28.3	0.8	8.2	17.7	1.1	ICA100	edge connectivity
rfMRI_connectivity_ICA100_edge_649	28.7	4.5	35.3	1.3	1.2	8.9	4.6	ICA100	edge connectivity
rfMRI_connectivity_ICA100_edge_650	5	8.2	21.7	0.8	30.4	11.4	0.8	ICA100	edge connectivity
rfMRI_connectivity_ICA100_edge_651	41.3	1.1	28.9	1.8	0.9	8.4	0.2	ICA100	edge connectivity
rfMRI_connectivity_ICA100_edge_652	14.2	1.8	23.2	1.6	30.1	18.1	0.1	ICA100	edge connectivity
rfMRI_connectivity_ICA100_edge_653	4.4	0.9	17.2	0.7	1.4	5.9	2.2	ICA100	edge connectivity
rfMRI_connectivity_ICA100_edge_654	10.1	18.1	44.9	0.9	1.5	10.2	0.9	ICA100	edge connectivity
rfMRI_connectivity_ICA100_edge_655	15.2	8.2	42.6	1.3	1.1	12.3	2.2	ICA100	edge connectivity
rfMRI_connectivity_ICA100_edge_656	11.4	22.4	36	1	1.9	13	1.3	ICA100	edge connectivity
rfMRI_connectivity_ICA100_edge_657	6.1	14.2	23.8	0.8	21.5	22.6	0.1	ICA100	edge connectivity
rfMRI_connectivity_ICA100_edge_658	27.8	3.2	23.4	1.1	4.2	17.1	0.4	ICA100	edge connectivity
rfMRI_connectivity_ICA100_edge_659	31.2	3.5	34	1.1	1.7	18.3	0.1	ICA100	edge connectivity
rfMRI_connectivity_ICA100_edge_660	5.1	3.7	21.9	0.8	32.7	10.5	0.2	ICA100	edge connectivity
rfMRI_connectivity_ICA100_edge_661	21.8	2.3	47	2.1	1	9.7	0.3	ICA100	edge connectivity
rfMRI_connectivity_ICA100_edge_662	5.3	9.9	22.8	0.8	29.2	10.7	0.5	ICA100	edge connectivity
rfMRI_connectivity_ICA100_edge_663	29.4	3.7	25.7	2.2	3.7	17	0.4	ICA100	edge connectivity
rfMRI_connectivity_ICA100_edge_664	5.4	24.5	21.2	0.7	18.5	16.6	0.4	ICA100	edge connectivity
rfMRI_connectivity_ICA100_edge_665	5.3	5.2	23.5	0.8	38.1	14.2	0.2	ICA100	edge connectivity
rfMRI_connectivity_ICA100_edge_666	26.4	9.2	35.4	1.4	1	11.6	0.7	ICA100	edge connectivity
rfMRI_connectivity_ICA100_edge_667	1.4	1	1.2	0.1	4.5	1.3	44.3	ICA100	edge connectivity
rfMRI_connectivity_ICA100_edge_668	0.9	3.8	0.7	0.2	22.1	28.6	0.1	ICA100	edge connectivity
rfMRI_connectivity_ICA100_edge_669	0.6	2.3	0.2	0.1	2.8	0.4	46.4	ICA100	edge connectivity
rfMRI_connectivity_ICA100_edge_670	1.6	15.6	1.4	0.1	5.5	1.1	24.5	ICA100	edge connectivity
rfMRI_connectivity_ICA100_edge_671	34.2	2.8	4.5	0.4	3.6	2	2.7	ICA100	edge connectivity
rfMRI_connectivity_ICA100_edge_672	0.2	1.3	0.2	0.1	26.7	6.7	0.3	ICA100	edge connectivity
rfMRI_connectivity_ICA100_edge_673	38.6	0.2	3.8	3.2	3.3	3.5	0.6	ICA100	edge connectivity
rfMRI_connectivity_ICA100_edge_674	1.3	1.7	0.1	0.1	3.6	0.6	40.8	ICA100	edge connectivity
rfMRI_connectivity_ICA100_edge_675	29.9	0.7	1.4	4.5	8.5	2.3	1	ICA100	edge connectivity
rfMRI_connectivity_ICA100_edge_676	17.5	10.7	5.7	0.8	3	2.1	12.2	ICA100	edge connectivity
rfMRI_connectivity_ICA100_edge_677	31	1.2	5.1	1.5	4.2	1.3	0.2	ICA100	edge connectivity
rfMRI_connectivity_ICA100_edge_678	11.8	1.3	24.8	0.5	3.7	1.1	0.4	ICA100	edge connectivity
rfMRI_connectivity_ICA100_edge_679	33.7	0.5	6.3	1.3	3.1	4.1	1.4	ICA100	edge connectivity
rfMRI_connectivity_ICA100_edge_680	0.6	1.6	0.1	0.1	3.3	0.5	42.9	ICA100	edge connectivity
rfMRI_connectivity_ICA100_edge_681	19.6	0.3	8.4	0.9	5.2	15.7	0.2	ICA100	edge connectivity
rfMRI_connectivity_ICA100_edge_682	0.3	0.6	0.1	0.1	3.1	0.5	42.9	ICA100	edge connectivity
rfMRI_connectivity_ICA100_edge_683	1.3	0.3	0.1	0.6	3.4	0.6	1.3	ICA100	edge connectivity
rfMRI_connectivity_ICA100_edge_684	2.1	20.1	7.5	0.2	9.1	10.8	0.9	ICA100	edge connectivity
rfMRI_connectivity_ICA100_edge_685	20.9	3.2	13	0.7	3.8	2.8	4	ICA100	edge connectivity
rfMRI_connectivity_ICA100_edge_686	0.3	6.6	0.4	0.1	28.6	4.7	0.7	ICA100	edge connectivity
rfMRI_connectivity_ICA100_edge_687	32.3	0.3	7.5	1.2	3.4	1.9	0.2	ICA100	edge connectivity
rfMRI_connectivity_ICA100_edge_688	8.3	0.9	0.9	0.9	28.7	10.2	0.1	ICA100	edge connectivity
rfMRI_connectivity_ICA100_edge_689	0.6	0.3	0.1	0.2	3.5	0.8	2	ICA100	edge connectivity
rfMRI_connectivity_ICA100_edge_690	3.8	14.3	18.3	0.1	4.2	2.5	0.8	ICA100	edge connectivity
rfMRI_connectivity_ICA100_edge_691	9.6	6.1	21.2	0.8	3.5	4.8	1.8	ICA100	edge connectivity
rfMRI_connectivity_ICA100_edge_692	6.4	17.9	18.5	0.4	3.8	6.4	1.1	ICA100	edge connectivity
rfMRI_connectivity_ICA100_edge_693	1.1	11.8	2.1	0.2	19.8	14.8	0.1	ICA100	edge connectivity
rfMRI_connectivity_ICA100_edge_694	22.3	2.3	7.2	0.6	5.5	11.8	0.4	ICA100	edge connectivity
rfMRI_connectivity_ICA100_edge_695	22.2	2.6	11.8	0.3	4	11.1	0.1	ICA100	edge connectivity
rfMRI_connectivity_ICA100_edge_696	0.2	2.5	0.1	0.2	30.4	3.8	0.2	ICA100	edge connectivity
rfMRI_connectivity_ICA100_edge_697	13.6	1	20.5	1.1	3.8	1.5	0.2	ICA100	edge connectivity
rfMRI_connectivity_ICA100_edge_698	0.3	8	0.2	0.1	27.5	3.7	0.5	ICA100	edge connectivity
rfMRI_connectivity_ICA100_edge_699	23.3	2.8	8.7	1.5	5.3	11.5	0.3	ICA100	edge connectivity
rfMRI_connectivity_ICA100_edge_700	0.8	20.9	0.8	0.1	18	9.8	0.3	ICA100	edge connectivity
rfMRI_connectivity_ICA100_edge_701	0.3	3.9	0.9	0.1	34.3	6.8	0.2	ICA100	edge connectivity
rfMRI_connectivity_ICA100_edge_702	16.2	6.7	3.8	0.4	4.5	2.1	0.6	ICA100	edge connectivity
rfMRI_connectivity_ICA100_edge_703	5.3	1.4	22.8	0.9	4.5	7.7	0.2	ICA100	edge connectivity
rfMRI_connectivity_ICA100_edge_704	5	15.6	3	0	2.6	1.3	55.4	ICA100	edge connectivity
rfMRI_connectivity_ICA100_edge_705	5.1	19.9	2.7	0.2	25.2	35.8	1.1	ICA100	edge connectivity
rfMRI_connectivity_ICA100_edge_706	4.6	18.3	1.9	0	0.2	0.2	58.4	ICA100	edge connectivity
rfMRI_connectivity_ICA100_edge_707	6.7	36	3.9	0	3.6	1.1	34	ICA100	edge connectivity
rfMRI_connectivity_ICA100_edge_708	48.3	22.4	8	0.4	0.9	2.3	4.6	ICA100	edge connectivity
rfMRI_connectivity_ICA100_edge_709	5.9	24.5	2.8	0	32.5	8.8	1.9	ICA100	edge connectivity
rfMRI_connectivity_ICA100_edge_710	50	15.5	6.4	4	1	4	1.6	ICA100	edge connectivity
rfMRI_connectivity_ICA100_edge_711	6.2	20.6	2.2	0	0.7	0.4	53.3	ICA100	edge connectivity
rfMRI_connectivity_ICA100_edge_712	41.8	19.4	3.9	5.7	7.1	2.6	2.3	ICA100	edge connectivity
rfMRI_connectivity_ICA100_edge_713	26.9	28.3	9.3	1	0.2	2.4	17.2	ICA100	edge connectivity
rfMRI_connectivity_ICA100_edge_714	47.6	25	9.4	2	1	1.3	1.7	ICA100	edge connectivity
rfMRI_connectivity_ICA100_edge_715	19.8	20.3	34.2	0.5	1	1.2	1.7	ICA100	edge connectivity
rfMRI_connectivity_ICA100_edge_716	47.1	18.7	10	1.6	0.3	5	2.8	ICA100	edge connectivity
rfMRI_connectivity_ICA100_edge_717	5.6	22.2	2.3	0	0.2	0.3	57.7	ICA100	edge connectivity
rfMRI_connectivity_ICA100_edge_718	28.8	18.2	12.5	1.1	2.9	19.6	1.4	ICA100	edge connectivity
rfMRI_connectivity_ICA100_edge_719	4.8	19.2	2.1	0.1	0.2	0.3	56.2	ICA100	edge connectivity
rfMRI_connectivity_ICA100_edge_720	6.8	21.3	2.3	0.6	0.2	0.4	3	ICA100	edge connectivity
rfMRI_connectivity_ICA100_edge_721	7.2	43.8	11.9	0.2	8.5	14	2.3	ICA100	edge connectivity
rfMRI_connectivity_ICA100_edge_722	30.5	22	18.8	0.8	0.9	3.3	6.2	ICA100	edge connectivity
rfMRI_connectivity_ICA100_edge_723	5	27	2.6	0	34	5.7	2.1	ICA100	edge connectivity
rfMRI_connectivity_ICA100_edge_724	45.1	19.2	11.7	1.4	0.5	2.1	1.4	ICA100	edge connectivity
rfMRI_connectivity_ICA100_edge_725	15.7	20.5	3.3	1	33.8	13.1	1.4	ICA100	edge connectivity
rfMRI_connectivity_ICA100_edge_726	4.3	15.2	1.7	0.1	1.1	0.7	3.3	ICA100	edge connectivity
rfMRI_connectivity_ICA100_edge_727	10.8	39.7	28.1	0	1.1	3.1	2.5	ICA100	edge connectivity
rfMRI_connectivity_ICA100_edge_728	16.6	26.1	29.1	0.9	0.7	5.9	3.2	ICA100	edge connectivity
rfMRI_connectivity_ICA100_edge_729	12.3	35.7	25.6	0.4	1.7	8.2	2.4	ICA100	edge connectivity
rfMRI_connectivity_ICA100_edge_730	6.1	33	4.3	0.1	24.2	19.3	1.4	ICA100	edge connectivity
rfMRI_connectivity_ICA100_edge_731	28.9	16.6	10.1	0.7	4.1	14.1	1.3	ICA100	edge connectivity
rfMRI_connectivity_ICA100_edge_732	33.3	22.3	17.5	0.3	1.3	14.2	1.3	ICA100	edge connectivity
rfMRI_connectivity_ICA100_edge_733	5	22.4	2.2	0.1	36.7	4.5	1.4	ICA100	edge connectivity
rfMRI_connectivity_ICA100_edge_734	23	24.4	30.7	1.3	0.5	1.7	1.8	ICA100	edge connectivity
rfMRI_connectivity_ICA100_edge_735	5.3	29.9	2.5	0.1	33.1	4.4	1.9	ICA100	edge connectivity
rfMRI_connectivity_ICA100_edge_736	31.2	17.2	12.1	1.8	3.6	13.8	1.3	ICA100	edge connectivity
rfMRI_connectivity_ICA100_edge_737	5.6	40.4	3.1	0	22.1	13.4	1.7	ICA100	edge connectivity
rfMRI_connectivity_ICA100_edge_738	5.2	25.2	3.3	0.1	42.7	8.6	1.5	ICA100	edge connectivity
rfMRI_connectivity_ICA100_edge_739	32	36.1	9.1	0.5	0.5	2.8	3	ICA100	edge connectivity
rfMRI_connectivity_ICA100_edge_740	13.3	26.6	34.3	1.1	1.1	10.3	1.8	ICA100	edge connectivity
rfMRI_connectivity_ICA100_edge_741	5.3	20.9	2.3	0.2	4.5	0.9	1.5	ICA100	edge connectivity
rfMRI_connectivity_ICA100_edge_742	9.4	8.1	10.8	0.1	2.7	4	47.4	ICA100	edge connectivity
rfMRI_connectivity_ICA100_edge_743	9.9	10.7	11.6	0.2	22.4	33.8	0.1	ICA100	edge connectivity
rfMRI_connectivity_ICA100_edge_744	9.2	10	10.4	0.1	0.6	3.2	49.7	ICA100	edge connectivity
rfMRI_connectivity_ICA100_edge_745	11.7	24.6	13.3	0.1	3.4	4.5	27	ICA100	edge connectivity
rfMRI_connectivity_ICA100_edge_746	46	12.3	17.1	0.5	1.4	5.7	3	ICA100	edge connectivity
rfMRI_connectivity_ICA100_edge_747	12	11.8	14.4	0.1	26.9	11.4	0.3	ICA100	edge connectivity
rfMRI_connectivity_ICA100_edge_748	48.7	7.6	13.8	3.5	1.3	6.4	0.6	ICA100	edge connectivity
rfMRI_connectivity_ICA100_edge_749	11.3	10.5	12.1	0.1	1	3.9	43.9	ICA100	edge connectivity
rfMRI_connectivity_ICA100_edge_750	42	9.4	13.2	4.9	6.6	5.7	1	ICA100	edge connectivity
rfMRI_connectivity_ICA100_edge_751	27.8	18.8	16.6	0.9	0.7	5.4	13.9	ICA100	edge connectivity
rfMRI_connectivity_ICA100_edge_752	45.8	12.1	19.5	1.8	1.5	5.4	0.1	ICA100	edge connectivity
rfMRI_connectivity_ICA100_edge_753	22.7	10.4	37.7	0.6	1.5	4.8	0.4	ICA100	edge connectivity
rfMRI_connectivity_ICA100_edge_754	44.9	9.4	18.2	1.5	0.8	7.6	1.6	ICA100	edge connectivity
rfMRI_connectivity_ICA100_edge_755	11.1	11	12.8	0.1	0.8	4.1	47	ICA100	edge connectivity
rfMRI_connectivity_ICA100_edge_756	31.4	9.3	18.9	1.1	3.1	19.3	0.2	ICA100	edge connectivity
rfMRI_connectivity_ICA100_edge_757	10	9.2	11.8	0.1	0.7	3.7	46.6	ICA100	edge connectivity
rfMRI_connectivity_ICA100_edge_758	12.5	10.1	13.4	0.6	0.8	4.3	1.4	ICA100	edge connectivity
rfMRI_connectivity_ICA100_edge_759	12.5	29.3	19.3	0.2	7.8	15.7	1	ICA100	edge connectivity
rfMRI_connectivity_ICA100_edge_760	31.2	12.7	26.1	0.8	1.2	6.3	4.4	ICA100	edge connectivity
rfMRI_connectivity_ICA100_edge_761	10.4	15.5	12.4	0.1	29.1	8.4	0.7	ICA100	edge connectivity
rfMRI_connectivity_ICA100_edge_762	44.7	9.3	19.1	1.3	1	5.3	0.2	ICA100	edge connectivity
rfMRI_connectivity_ICA100_edge_763	19.5	9.6	13.5	0.9	28.8	14.7	0.1	ICA100	edge connectivity
rfMRI_connectivity_ICA100_edge_764	8.8	7.5	10	0.2	1.5	3.6	2.1	ICA100	edge connectivity
rfMRI_connectivity_ICA100_edge_765	15.8	26.2	33.3	0.1	1.6	6.4	0.9	ICA100	edge connectivity
rfMRI_connectivity_ICA100_edge_766	20	14.8	33.9	0.9	1.2	8.3	2	ICA100	edge connectivity
rfMRI_connectivity_ICA100_edge_767	16.1	26.2	29.3	0.4	2	10	1.2	ICA100	edge connectivity
rfMRI_connectivity_ICA100_edge_768	12.3	17.4	14.6	0.2	22	19.7	0.1	ICA100	edge connectivity
rfMRI_connectivity_ICA100_edge_769	31	8.6	16.1	0.7	4.3	14.8	0.4	ICA100	edge connectivity
rfMRI_connectivity_ICA100_edge_770	34.5	11.6	24.6	0.4	1.7	15.6	0.1	ICA100	edge connectivity
rfMRI_connectivity_ICA100_edge_771	10.4	11.7	12.4	0.2	31.1	7.4	0.1	ICA100	edge connectivity
rfMRI_connectivity_ICA100_edge_772	26.2	11.7	36.5	1.2	1.1	5.7	0.2	ICA100	edge connectivity
rfMRI_connectivity_ICA100_edge_773	10.9	17.4	12.9	0.2	28.1	7.4	0.5	ICA100	edge connectivity
rfMRI_connectivity_ICA100_edge_774	33.1	9.4	17.7	1.7	3.7	14.5	0.3	ICA100	edge connectivity
rfMRI_connectivity_ICA100_edge_775	10.7	29	12.6	0.1	18	14.1	0.4	ICA100	edge connectivity
rfMRI_connectivity_ICA100_edge_776	10.9	13.4	13.5	0.1	36.4	10.9	0.1	ICA100	edge connectivity
rfMRI_connectivity_ICA100_edge_777	32.8	19.7	21.3	0.4	1.2	7.2	0.6	ICA100	edge connectivity
rfMRI_connectivity_ICA100_edge_778	18.4	12.4	40.3	1	1.6	12.5	0.2	ICA100	edge connectivity
rfMRI_connectivity_ICA100_edge_779	11	9.9	13.1	0.2	4.3	4.6	0.2	ICA100	edge connectivity
rfMRI_connectivity_ICA100_edge_780	21.3	34.6	19.9	0.2	1.2	6	1.7	ICA100	edge connectivity
rfMRI_connectivity_ICA100_edge_781	4	9.2	1.7	0.1	3.4	3.8	61.2	ICA100	edge connectivity
rfMRI_connectivity_ICA100_edge_782	3.5	12.7	1.2	0.2	23.3	34	14.9	ICA100	edge connectivity
rfMRI_connectivity_ICA100_edge_783	3.4	11	0.6	0.1	1.3	3	64.2	ICA100	edge connectivity
rfMRI_connectivity_ICA100_edge_784	5	28.1	2.1	0.1	4.4	4.2	42.2	ICA100	edge connectivity
rfMRI_connectivity_ICA100_edge_785	41.6	13.4	5.4	0.4	2	5	19.7	ICA100	edge connectivity
rfMRI_connectivity_ICA100_edge_786	3.7	13.7	0.8	0.1	28.8	11	20.4	ICA100	edge connectivity
rfMRI_connectivity_ICA100_edge_787	44.7	8.7	4.6	3.6	1.8	5.4	14.6	ICA100	edge connectivity
rfMRI_connectivity_ICA100_edge_788	4.5	12.1	0.6	0.1	1.9	3.5	61.2	ICA100	edge connectivity
rfMRI_connectivity_ICA100_edge_789	36.1	10.7	2.1	5.2	6.8	4.3	18.1	ICA100	edge connectivity
rfMRI_connectivity_ICA100_edge_790	22.3	20.4	7	0.9	1.4	5	28.7	ICA100	edge connectivity
rfMRI_connectivity_ICA100_edge_791	38.9	13.2	6.4	1.8	2.3	4.8	20.6	ICA100	edge connectivity
rfMRI_connectivity_ICA100_edge_792	16.1	11.7	28.4	0.5	2	4	17.2	ICA100	edge connectivity
rfMRI_connectivity_ICA100_edge_793	40.5	10.3	7.4	1.4	1.5	7.3	17.6	ICA100	edge connectivity
rfMRI_connectivity_ICA100_edge_794	3.8	12.6	0.6	0.1	1.6	3.7	65.8	ICA100	edge connectivity
rfMRI_connectivity_ICA100_edge_795	24.3	10.1	9.5	1	3.7	20.1	16.4	ICA100	edge connectivity
rfMRI_connectivity_ICA100_edge_796	3.3	11.1	0.6	0.1	1.5	3.5	63.2	ICA100	edge connectivity
rfMRI_connectivity_ICA100_edge_797	4.6	11.5	0.6	0.6	1.5	3.7	20	ICA100	edge connectivity
rfMRI_connectivity_ICA100_edge_798	5.3	31.7	9.1	0.2	8.8	15.3	17.5	ICA100	edge connectivity
rfMRI_connectivity_ICA100_edge_799	25.9	13.8	14.7	0.8	2	5.8	21.1	ICA100	edge connectivity
rfMRI_connectivity_ICA100_edge_800	3.2	17.5	0.9	0.1	30.6	7.9	17.6	ICA100	edge connectivity
rfMRI_connectivity_ICA100_edge_801	38.9	10.5	8.7	1.3	1.7	4.7	17	ICA100	edge connectivity
rfMRI_connectivity_ICA100_edge_802	12.2	12.1	1.5	1	30.3	13.1	18.5	ICA100	edge connectivity
rfMRI_connectivity_ICA100_edge_803	2.9	8.6	0.5	0.2	2	3.1	15.9	ICA100	edge connectivity
rfMRI_connectivity_ICA100_edge_804	7.7	28	21.5	0.1	2.2	6.1	20.6	ICA100	edge connectivity
rfMRI_connectivity_ICA100_edge_805	13.6	16.2	24.3	0.9	1.8	8.1	18.4	ICA100	edge connectivity
rfMRI_connectivity_ICA100_edge_806	9.5	28	21.4	0.4	2.6	9.6	15.3	ICA100	edge connectivity
rfMRI_connectivity_ICA100_edge_807	4.1	23.4	2.7	0.1	21.7	19.4	17.2	ICA100	edge connectivity
rfMRI_connectivity_ICA100_edge_808	25.8	10.3	8.1	0.7	4.5	14.7	13.3	ICA100	edge connectivity
rfMRI_connectivity_ICA100_edge_809	27.4	13.1	14.1	0.4	2.4	14.8	17.5	ICA100	edge connectivity
rfMRI_connectivity_ICA100_edge_810	3.2	13.3	0.6	0.2	32.8	7.1	17.5	ICA100	edge connectivity
rfMRI_connectivity_ICA100_edge_811	18.8	13	24.2	1.2	1.9	4.8	20.3	ICA100	edge connectivity
rfMRI_connectivity_ICA100_edge_812	3.4	19.7	0.7	0.1	29.5	7.1	18.4	ICA100	edge connectivity
rfMRI_connectivity_ICA100_edge_813	27.7	9.9	10.3	1.7	4	13.5	13.9	ICA100	edge connectivity
rfMRI_connectivity_ICA100_edge_814	3.7	33	1.3	0.1	18.7	13.7	16.4	ICA100	edge connectivity
rfMRI_connectivity_ICA100_edge_815	3.4	15.2	1.5	0.1	38	10.7	18	ICA100	edge connectivity
rfMRI_connectivity_ICA100_edge_816	23.3	22.6	5.2	0.4	2.2	6.5	25.1	ICA100	edge connectivity
rfMRI_connectivity_ICA100_edge_817	9.8	14.4	26.9	1	2.5	12.4	21.5	ICA100	edge connectivity
rfMRI_connectivity_ICA100_edge_818	3.4	11.4	0.6	0.2	5.2	4	18.2	ICA100	edge connectivity
rfMRI_connectivity_ICA100_edge_819	10.5	39.5	3.4	0.2	2.2	5.1	26.7	ICA100	edge connectivity
rfMRI_connectivity_ICA100_edge_820	15.8	23.5	15.2	0.2	2.5	8.5	20.3	ICA100	edge connectivity
rfMRI_connectivity_ICA100_edge_821	1.8	10.1	2.2	0.3	2.7	1.4	64.9	ICA100	edge connectivity
rfMRI_connectivity_ICA100_edge_822	1.1	14.5	1.7	0.5	25.4	36	12	ICA100	edge connectivity
rfMRI_connectivity_ICA100_edge_823	0.9	12.3	1	0.3	0.3	0.3	68.6	ICA100	edge connectivity
rfMRI_connectivity_ICA100_edge_824	2.3	31.6	2.8	0.4	3.7	1.2	44.4	ICA100	edge connectivity
rfMRI_connectivity_ICA100_edge_825	45.4	15.4	6.8	0.8	1	2.4	16.8	ICA100	edge connectivity
rfMRI_connectivity_ICA100_edge_826	0.4	16.2	1.4	0.4	33	8.9	17.4	ICA100	edge connectivity
rfMRI_connectivity_ICA100_edge_827	47.7	9.5	5.5	4.1	1.1	4.1	11.7	ICA100	edge connectivity
rfMRI_connectivity_ICA100_edge_828	1.8	13.9	1	0.4	0.8	0.5	65.7	ICA100	edge connectivity
rfMRI_connectivity_ICA100_edge_829	39	11.7	2.8	6.1	7.3	2.7	14.6	ICA100	edge connectivity
rfMRI_connectivity_ICA100_edge_830	22.7	23.6	8.2	1.2	0.3	2.4	28	ICA100	edge connectivity
rfMRI_connectivity_ICA100_edge_831	43.2	16	8.1	2.4	1.1	1.4	17.3	ICA100	edge connectivity
rfMRI_connectivity_ICA100_edge_832	15.6	13.3	33.5	0.9	1.1	1.2	14.2	ICA100	edge connectivity
rfMRI_connectivity_ICA100_edge_833	43.8	11.7	9	1.9	0.4	5.1	14.8	ICA100	edge connectivity
rfMRI_connectivity_ICA100_edge_834	0.8	14.2	1.1	0.4	0.4	0.4	71.9	ICA100	edge connectivity
rfMRI_connectivity_ICA100_edge_835	25.1	11.4	11.6	1.4	2.9	19.8	13.3	ICA100	edge connectivity
rfMRI_connectivity_ICA100_edge_836	0.4	12.5	1	0.4	0.3	0.3	68.4	ICA100	edge connectivity
rfMRI_connectivity_ICA100_edge_837	1.8	13.3	1.1	0.9	0.3	0.4	16.8	ICA100	edge connectivity
rfMRI_connectivity_ICA100_edge_838	3	35.4	11.2	0.5	9.1	14.7	15	ICA100	edge connectivity
rfMRI_connectivity_ICA100_edge_839	27	15.8	17.6	1.1	0.9	3.3	18.9	ICA100	edge connectivity
rfMRI_connectivity_ICA100_edge_840	0.4	20.1	1.4	0.4	34.5	5.7	14.6	ICA100	edge connectivity
rfMRI_connectivity_ICA100_edge_841	42	11.8	10.6	1.7	0.6	2.2	13.8	ICA100	edge connectivity
rfMRI_connectivity_ICA100_edge_842	11.1	13.4	2.1	1.4	34.2	13.2	14.7	ICA100	edge connectivity
rfMRI_connectivity_ICA100_edge_843	0.7	9.4	0.8	0.4	1.2	0.8	13.1	ICA100	edge connectivity
rfMRI_connectivity_ICA100_edge_844	5.5	30.8	26.9	0.5	1.3	3.2	18.4	ICA100	edge connectivity
rfMRI_connectivity_ICA100_edge_845	12.8	18	29	1.1	0.8	6.2	15.3	ICA100	edge connectivity
rfMRI_connectivity_ICA100_edge_846	8.5	30.7	25.1	0.6	1.8	8.2	12.6	ICA100	edge connectivity
rfMRI_connectivity_ICA100_edge_847	1.5	27.2	3.6	0.4	24	19.1	14.2	ICA100	edge connectivity
rfMRI_connectivity_ICA100_edge_848	26.8	11.2	9.3	0.9	4.2	14	10.5	ICA100	edge connectivity
rfMRI_connectivity_ICA100_edge_849	29.3	15.1	16.4	0.7	1.4	14.4	14.1	ICA100	edge connectivity
rfMRI_connectivity_ICA100_edge_850	0.3	15.2	1	0.5	37	4.6	14.5	ICA100	edge connectivity
rfMRI_connectivity_ICA100_edge_851	18.9	15.1	29.6	1.7	0.5	1.8	17.1	ICA100	edge connectivity
rfMRI_connectivity_ICA100_edge_852	0.5	23	1.2	0.4	33.3	4.6	15.3	ICA100	edge connectivity
rfMRI_connectivity_ICA100_edge_853	28.6	11.7	11.3	2	3.7	13.9	10.6	ICA100	edge connectivity
rfMRI_connectivity_ICA100_edge_854	1.1	38	1.9	0.3	20.4	12.5	13.5	ICA100	edge connectivity
rfMRI_connectivity_ICA100_edge_855	0.4	17.6	2.1	0.4	43.4	8.9	15	ICA100	edge connectivity
rfMRI_connectivity_ICA100_edge_856	24.3	28	7.1	0.9	0.6	2.7	22.5	ICA100	edge connectivity
rfMRI_connectivity_ICA100_edge_857	7.6	17.1	33.5	1.4	1.2	10.5	18.6	ICA100	edge connectivity
rfMRI_connectivity_ICA100_edge_858	0.4	13.2	1.1	0.5	4.7	0.9	15.2	ICA100	edge connectivity
rfMRI_connectivity_ICA100_edge_859	8.1	49.8	4.9	0.6	0.6	0.9	24.4	ICA100	edge connectivity
rfMRI_connectivity_ICA100_edge_860	15.2	27.9	19	0.6	1.3	5.9	17.2	ICA100	edge connectivity
rfMRI_connectivity_ICA100_edge_861	5.7	29.4	2.2	0.7	2.8	6.2	40.6	ICA100	edge connectivity
rfMRI_connectivity_ICA100_edge_862	9	1.5	1.6	16.7	2.2	1.9	38.5	ICA100	edge connectivity
rfMRI_connectivity_ICA100_edge_863	9.2	3.9	1.2	18.2	17.4	24.6	0.5	ICA100	edge connectivity
rfMRI_connectivity_ICA100_edge_864	8.8	2.6	0.7	17.6	0.6	1.1	39.5	ICA100	edge connectivity
rfMRI_connectivity_ICA100_edge_865	10.6	13.8	1.8	19.6	2.7	1.8	20.8	ICA100	edge connectivity
rfMRI_connectivity_ICA100_edge_866	37.8	3.2	4.4	20.2	1.1	2.6	2.7	ICA100	edge connectivity
rfMRI_connectivity_ICA100_edge_867	10.8	2	0.9	22.6	19.9	6.2	0.8	ICA100	edge connectivity
rfMRI_connectivity_ICA100_edge_868	40.7	0.9	3.9	19.6	1.2	3.8	0.9	ICA100	edge connectivity
rfMRI_connectivity_ICA100_edge_869	10.4	2.2	0.7	19.9	1	1.4	34	ICA100	edge connectivity
rfMRI_connectivity_ICA100_edge_870	31.1	1.4	2	23.1	5.5	2.9	1.4	ICA100	edge connectivity
rfMRI_connectivity_ICA100_edge_871	23.4	9.9	5.5	19.3	0.7	2.6	10.7	ICA100	edge connectivity
rfMRI_connectivity_ICA100_edge_872	33.8	1.9	4.9	24.4	1.2	2.1	0.7	ICA100	edge connectivity
rfMRI_connectivity_ICA100_edge_873	19.1	1.8	21.2	20.2	1.2	1.8	0.8	ICA100	edge connectivity
rfMRI_connectivity_ICA100_edge_874	36	1.2	6	20.2	0.7	4.4	1.7	ICA100	edge connectivity
rfMRI_connectivity_ICA100_edge_875	10.2	2.2	0.7	20.8	0.7	1.3	35.8	ICA100	edge connectivity
rfMRI_connectivity_ICA100_edge_876	25.2	1	7.6	20.1	2.3	13.8	0.6	ICA100	edge connectivity
rfMRI_connectivity_ICA100_edge_877	9.4	1.3	0.7	19.6	0.7	1.2	36.3	ICA100	edge connectivity
rfMRI_connectivity_ICA100_edge_878	11	1.1	0.7	21.6	0.7	1.4	1.6	ICA100	edge connectivity
rfMRI_connectivity_ICA100_edge_879	10.9	17.5	6.9	19.9	6	9.9	1.2	ICA100	edge connectivity
rfMRI_connectivity_ICA100_edge_880	26.3	3.4	11.2	20.5	1.1	3.1	3.7	ICA100	edge connectivity
rfMRI_connectivity_ICA100_edge_881	9.6	6.2	1	19.9	22.4	4.7	1.1	ICA100	edge connectivity
rfMRI_connectivity_ICA100_edge_882	34.9	1	6.9	21	0.9	2.5	0.6	ICA100	edge connectivity
rfMRI_connectivity_ICA100_edge_883	16	1.6	1.4	21.4	21.9	8.9	0.6	ICA100	edge connectivity
rfMRI_connectivity_ICA100_edge_884	8.6	0.9	0.6	17.5	1.3	1.4	2.2	ICA100	edge connectivity
rfMRI_connectivity_ICA100_edge_885	13.4	12.5	15.6	22.2	1.2	3	1.2	ICA100	edge connectivity
rfMRI_connectivity_ICA100_edge_886	16.8	5.9	18.3	20	1	4.9	1.9	ICA100	edge connectivity
rfMRI_connectivity_ICA100_edge_887	13.4	16	16.3	18	1.6	6.3	1.4	ICA100	edge connectivity
rfMRI_connectivity_ICA100_edge_888	10.3	10.4	2.3	20.2	15.6	13	0.6	ICA100	edge connectivity
rfMRI_connectivity_ICA100_edge_889	26	2.6	6.7	16.4	3.4	10.9	0.7	ICA100	edge connectivity
rfMRI_connectivity_ICA100_edge_890	27.5	3	10.5	20.2	1.4	10.1	0.6	ICA100	edge connectivity
rfMRI_connectivity_ICA100_edge_891	9.8	2.9	0.7	20.5	23.9	4	0.6	ICA100	edge connectivity
rfMRI_connectivity_ICA100_edge_892	21.4	1.7	17.4	23.1	0.9	2.2	0.7	ICA100	edge connectivity
rfMRI_connectivity_ICA100_edge_893	10	7.4	0.8	20.8	21.1	3.9	0.9	ICA100	edge connectivity
rfMRI_connectivity_ICA100_edge_894	26	3.1	8.2	17.2	3	10.9	0.7	ICA100	edge connectivity
rfMRI_connectivity_ICA100_edge_895	9.7	18.2	1.2	19.3	13.7	9.1	0.8	ICA100	edge connectivity
rfMRI_connectivity_ICA100_edge_896	9.9	4.1	1.4	20.7	27.3	6.6	0.6	ICA100	edge connectivity
rfMRI_connectivity_ICA100_edge_897	24.5	6.2	3.8	26.1	0.9	2.8	1.1	ICA100	edge connectivity
rfMRI_connectivity_ICA100_edge_898	15.3	2	19	24	1.3	7.2	0.7	ICA100	edge connectivity
rfMRI_connectivity_ICA100_edge_899	10.3	1.3	0.8	21.6	3.5	1.7	0.7	ICA100	edge connectivity
rfMRI_connectivity_ICA100_edge_900	16.4	17.3	2.6	26.1	1	1.8	1.8	ICA100	edge connectivity
rfMRI_connectivity_ICA100_edge_901	19.4	8.7	11.2	22.7	1.3	4.7	0.7	ICA100	edge connectivity
rfMRI_connectivity_ICA100_edge_902	13.6	9.9	1.2	23.3	2	4.2	15.2	ICA100	edge connectivity
rfMRI_connectivity_ICA100_edge_903	12.8	10.9	1.7	26.8	1	1.9	12.4	ICA100	edge connectivity
rfMRI_connectivity_ICA100_edge_904	12.2	2.3	17.4	1.4	2.1	3.3	44.4	ICA100	edge connectivity
rfMRI_connectivity_ICA100_edge_905	12.8	5.3	18.6	1.7	20.3	29.9	0	ICA100	edge connectivity
rfMRI_connectivity_ICA100_edge_906	12.2	3.7	17.4	1.5	0.2	2.5	46.2	ICA100	edge connectivity
rfMRI_connectivity_ICA100_edge_907	14.8	17.3	21	1.7	2.6	3.5	24.5	ICA100	edge connectivity
rfMRI_connectivity_ICA100_edge_908	47.3	4.6	24.9	2	0.8	4.4	2.7	ICA100	edge connectivity
rfMRI_connectivity_ICA100_edge_909	15.9	3.3	23.5	2.1	24	9.3	0.2	ICA100	edge connectivity
rfMRI_connectivity_ICA100_edge_910	48.9	1.7	20.9	4.1	0.9	5.5	0.5	ICA100	edge connectivity
rfMRI_connectivity_ICA100_edge_911	14.6	3.3	20	1.8	0.6	3	40.2	ICA100	edge connectivity
rfMRI_connectivity_ICA100_edge_912	41.9	2.4	21.1	6.3	5.7	4.8	1	ICA100	edge connectivity
rfMRI_connectivity_ICA100_edge_913	29.8	12.2	24.1	2.3	0.2	4.3	12.2	ICA100	edge connectivity
rfMRI_connectivity_ICA100_edge_914	46.1	3.2	28.9	3.6	0.8	4.2	0.1	ICA100	edge connectivity
rfMRI_connectivity_ICA100_edge_915	26.2	3.1	43.3	2.3	0.8	3.8	0.3	ICA100	edge connectivity
rfMRI_connectivity_ICA100_edge_916	45	2.3	26.3	3.1	0.3	6.8	1.4	ICA100	edge connectivity
rfMRI_connectivity_ICA100_edge_917	14.6	3.3	21.1	1.9	0.2	3.1	43.1	ICA100	edge connectivity
rfMRI_connectivity_ICA100_edge_918	32.1	1.9	27.4	2.5	2.4	17.6	0.1	ICA100	edge connectivity
rfMRI_connectivity_ICA100_edge_919	13.4	2.2	19.6	1.8	0.2	2.8	43	ICA100	edge connectivity
rfMRI_connectivity_ICA100_edge_920	16.2	2.1	22.4	2.3	0.2	3.2	1.2	ICA100	edge connectivity
rfMRI_connectivity_ICA100_edge_921	15.8	22.3	26.1	1.9	7	12.8	0.9	ICA100	edge connectivity
rfMRI_connectivity_ICA100_edge_922	34	4.8	32.7	2.2	0.7	5	3.9	ICA100	edge connectivity
rfMRI_connectivity_ICA100_edge_923	13.7	8.1	20.2	1.8	26.5	6.9	0.6	ICA100	edge connectivity
rfMRI_connectivity_ICA100_edge_924	43.6	2.1	27.8	3	0.4	4.6	0.1	ICA100	edge connectivity
rfMRI_connectivity_ICA100_edge_925	22	2.6	21.6	2.6	26	12.6	0	ICA100	edge connectivity
rfMRI_connectivity_ICA100_edge_926	11.7	1.6	16.6	1.5	0.9	2.8	1.9	ICA100	edge connectivity
rfMRI_connectivity_ICA100_edge_927	19.8	16.8	39.2	2.1	0.9	5.4	0.7	ICA100	edge connectivity
rfMRI_connectivity_ICA100_edge_928	22.9	8.2	38.1	2.3	0.6	7.5	2	ICA100	edge connectivity
rfMRI_connectivity_ICA100_edge_929	19.3	20.1	33.5	1.9	1.4	8.3	1.1	ICA100	edge connectivity
rfMRI_connectivity_ICA100_edge_930	15	12.9	22.5	1.9	18.8	16.4	0	ICA100	edge connectivity
rfMRI_connectivity_ICA100_edge_931	31.3	3.8	21.3	2	3.7	14.2	0.4	ICA100	edge connectivity
rfMRI_connectivity_ICA100_edge_932	36.1	4.3	31.7	2.1	1.1	13.2	0	ICA100	edge connectivity
rfMRI_connectivity_ICA100_edge_933	14	4.1	20.5	1.9	28.1	6.2	0.1	ICA100	edge connectivity
rfMRI_connectivity_ICA100_edge_934	29.5	3.2	41.5	3.3	0.4	4.9	0.2	ICA100	edge connectivity
rfMRI_connectivity_ICA100_edge_935	14.4	9.7	21.1	1.9	25.1	6.2	0.4	ICA100	edge connectivity
rfMRI_connectivity_ICA100_edge_936	34	3.6	22.8	3	3.2	13.8	0.3	ICA100	edge connectivity
rfMRI_connectivity_ICA100_edge_937	13.8	22.5	19.8	1.7	16	11.6	0.3	ICA100	edge connectivity
rfMRI_connectivity_ICA100_edge_938	14.5	5.7	21.5	1.9	32.8	9.4	0.1	ICA100	edge connectivity
rfMRI_connectivity_ICA100_edge_939	34.7	9	31.5	2.7	0.3	5.5	0.5	ICA100	edge connectivity
rfMRI_connectivity_ICA100_edge_940	22.6	3.7	44.6	2.8	0.9	11.7	0.1	ICA100	edge connectivity
rfMRI_connectivity_ICA100_edge_941	14.5	2.2	21.2	1.9	3.5	3.5	0.1	ICA100	edge connectivity
rfMRI_connectivity_ICA100_edge_942	22.6	23.9	30.9	2.6	0.4	4.4	1.4	ICA100	edge connectivity
rfMRI_connectivity_ICA100_edge_943	27.1	11.5	35.6	2.2	0.9	7.5	0.1	ICA100	edge connectivity
rfMRI_connectivity_ICA100_edge_944	19.6	13.4	24.5	2.2	1.7	7	18.3	ICA100	edge connectivity
rfMRI_connectivity_ICA100_edge_945	19.6	15.4	29.6	2.8	0.5	4.4	15.2	ICA100	edge connectivity
rfMRI_connectivity_ICA100_edge_946	21.5	2.6	18.3	22.1	0.8	3.8	0.6	ICA100	edge connectivity
rfMRI_connectivity_ICA100_edge_947	15.4	1.5	11	0.7	2.2	5.1	47.7	ICA100	edge connectivity
rfMRI_connectivity_ICA100_edge_948	16.5	4.6	11.5	1	21.6	34.4	0.3	ICA100	edge connectivity
rfMRI_connectivity_ICA100_edge_949	15.6	2.9	10.6	0.8	0	4.4	49.9	ICA100	edge connectivity
rfMRI_connectivity_ICA100_edge_950	18.7	17.6	13.5	0.9	2.7	5.8	27	ICA100	edge connectivity
rfMRI_connectivity_ICA100_edge_951	53.5	3.6	17.9	1.3	0.7	7.1	3.2	ICA100	edge connectivity
rfMRI_connectivity_ICA100_edge_952	21	2.2	14.6	1.1	26.2	13	0.6	ICA100	edge connectivity
rfMRI_connectivity_ICA100_edge_953	53.7	0.7	14.5	4.3	0.8	7.8	0.8	ICA100	edge connectivity
rfMRI_connectivity_ICA100_edge_954	18.9	2.3	12.2	0.9	0.5	5.3	44.1	ICA100	edge connectivity
rfMRI_connectivity_ICA100_edge_955	49.3	1.3	13.2	5.7	5.9	7.1	1.2	ICA100	edge connectivity
rfMRI_connectivity_ICA100_edge_956	33.7	12	17.7	1.7	0.1	6.6	13.8	ICA100	edge connectivity
rfMRI_connectivity_ICA100_edge_957	54.5	2	20.1	2.8	0.7	7.1	0.5	ICA100	edge connectivity
rfMRI_connectivity_ICA100_edge_958	30.8	2.1	37	1.4	0.8	6.3	0.7	ICA100	edge connectivity
rfMRI_connectivity_ICA100_edge_959	51.7	1.2	18.5	2.5	0.1	9	1.9	ICA100	edge connectivity
rfMRI_connectivity_ICA100_edge_960	19.2	2.3	13	1	0.1	5.5	47.4	ICA100	edge connectivity
rfMRI_connectivity_ICA100_edge_961	37.4	0.9	20.4	1.7	2.5	21.5	0.4	ICA100	edge connectivity
rfMRI_connectivity_ICA100_edge_962	17.5	1.2	12	0.9	0.1	5.1	47	ICA100	edge connectivity
rfMRI_connectivity_ICA100_edge_963	20.8	0.9	13.5	1.5	0	5.7	1.7	ICA100	edge connectivity
rfMRI_connectivity_ICA100_edge_964	19.6	22.8	20.1	1	7.1	16.2	1.2	ICA100	edge connectivity
rfMRI_connectivity_ICA100_edge_965	38.8	4.1	26.2	1.6	0.6	7.9	4.4	ICA100	edge connectivity
rfMRI_connectivity_ICA100_edge_966	17.9	7.7	12.6	0.9	28.5	9.7	1	ICA100	edge connectivity
rfMRI_connectivity_ICA100_edge_967	52.3	0.9	18.9	2.1	0.3	6.9	0.4	ICA100	edge connectivity
rfMRI_connectivity_ICA100_edge_968	27.3	1.5	13.6	1.8	28.1	16	0.4	ICA100	edge connectivity
rfMRI_connectivity_ICA100_edge_969	14.9	0.7	10	0.9	0.9	4.6	2.3	ICA100	edge connectivity
rfMRI_connectivity_ICA100_edge_970	24.3	16.5	34.4	1.1	0.8	8	1.1	ICA100	edge connectivity
rfMRI_connectivity_ICA100_edge_971	27.1	7.4	33.9	1.8	0.5	10.1	2.2	ICA100	edge connectivity
rfMRI_connectivity_ICA100_edge_972	21.8	20.3	29.7	1.1	1.3	11.2	1.4	ICA100	edge connectivity
rfMRI_connectivity_ICA100_edge_973	19.2	13.4	14.3	1	20	20.4	0.3	ICA100	edge connectivity
rfMRI_connectivity_ICA100_edge_974	36.4	3	16.5	1.4	3.7	15.5	0.6	ICA100	edge connectivity
rfMRI_connectivity_ICA100_edge_975	41.7	3.3	25	1.2	1	17.1	0.4	ICA100	edge connectivity
rfMRI_connectivity_ICA100_edge_976	18.3	3.3	12.6	1	30.5	8.8	0.4	ICA100	edge connectivity
rfMRI_connectivity_ICA100_edge_977	35.6	1.9	36	2.1	0.3	7.6	0.6	ICA100	edge connectivity
rfMRI_connectivity_ICA100_edge_978	18.9	9.3	13.1	1	27.2	8.9	0.8	ICA100	edge connectivity
rfMRI_connectivity_ICA100_edge_979	38.1	3.4	18	2.3	3.2	15.8	0.5	ICA100	edge connectivity
rfMRI_connectivity_ICA100_edge_980	17.7	23	12.5	0.9	17.1	15	0.6	ICA100	edge connectivity
rfMRI_connectivity_ICA100_edge_981	18.9	4.9	13.8	1	35.5	12.4	0.4	ICA100	edge connectivity
rfMRI_connectivity_ICA100_edge_982	43.3	7.8	21.8	1.7	0.2	9.1	1	ICA100	edge connectivity
rfMRI_connectivity_ICA100_edge_983	29.4	2.5	38.1	2.3	0.8	14.1	0.6	ICA100	edge connectivity
rfMRI_connectivity_ICA100_edge_984	19.1	1.1	13.1	1.1	3.6	6	0.4	ICA100	edge connectivity
rfMRI_connectivity_ICA100_edge_985	31.4	24.4	20.5	1.4	0.2	7.8	2	ICA100	edge connectivity
rfMRI_connectivity_ICA100_edge_986	31.7	12.1	28.3	1.2	0.9	10.8	0.5	ICA100	edge connectivity
rfMRI_connectivity_ICA100_edge_987	25.4	13.3	15.6	1.2	1.7	10.2	20.6	ICA100	edge connectivity
rfMRI_connectivity_ICA100_edge_988	26.6	15.7	19.2	1.8	0.3	8	17.6	ICA100	edge connectivity
rfMRI_connectivity_ICA100_edge_989	26	1.8	11.3	23.4	0.7	5.8	0.9	ICA100	edge connectivity
rfMRI_connectivity_ICA100_edge_990	34.6	3.1	35.6	3.2	0.2	9.3	0.4	ICA100	edge connectivity
rfMRI_connectivity_ICA100_edge_991	12.7	3.2	7.1	0.9	2.6	1.2	55.2	ICA100	edge connectivity
rfMRI_connectivity_ICA100_edge_992	13.3	7	7.1	1.1	25.4	36	0.1	ICA100	edge connectivity
rfMRI_connectivity_ICA100_edge_993	12.7	5	6.2	1	0.2	0.1	58.5	ICA100	edge connectivity
rfMRI_connectivity_ICA100_edge_994	16.1	23	8.9	1.1	3.4	0.9	32.2	ICA100	edge connectivity
rfMRI_connectivity_ICA100_edge_995	59.1	6.5	13.3	1.6	0.9	2.3	3.7	ICA100	edge connectivity
rfMRI_connectivity_ICA100_edge_996	18	5.1	9.3	1.4	33.3	8.8	0.4	ICA100	edge connectivity
rfMRI_connectivity_ICA100_edge_997	58.8	2.4	10.7	5	1	4	0.7	ICA100	edge connectivity
rfMRI_connectivity_ICA100_edge_998	15.9	4.7	7.4	1.1	0.7	0.3	53.2	ICA100	edge connectivity
rfMRI_connectivity_ICA100_edge_999	50.9	3.5	9.4	7.1	7.5	2.6	1.4	ICA100	edge connectivity
rfMRI_connectivity_ICA100_edge_1000	35.6	15.8	13.8	1.9	0.2	2.2	15.9	ICA100	edge connectivity
rfMRI_connectivity_ICA100_edge_1001	60.1	5.3	16.4	3.2	1	1.3	0.2	ICA100	edge connectivity
rfMRI_connectivity_ICA100_edge_1002	29.3	4.3	40.1	1.7	1	1.1	0.5	ICA100	edge connectivity
rfMRI_connectivity_ICA100_edge_1003	56.5	3.2	15.6	2.7	0.3	5.1	1.9	ICA100	edge connectivity
rfMRI_connectivity_ICA100_edge_1004	16.1	4.9	7.9	1.2	0.2	0.2	57.9	ICA100	edge connectivity
rfMRI_connectivity_ICA100_edge_1005	38.7	2.8	17.8	2.2	2.9	19.9	0.2	ICA100	edge connectivity
rfMRI_connectivity_ICA100_edge_1006	14.4	3.3	7.2	1.1	0.2	0.1	56.4	ICA100	edge connectivity
rfMRI_connectivity_ICA100_edge_1007	17.7	3.3	8.3	1.9	0.2	0.2	1.8	ICA100	edge connectivity
rfMRI_connectivity_ICA100_edge_1008	16.8	29.2	17.1	1.3	8.6	13.9	1.2	ICA100	edge connectivity
rfMRI_connectivity_ICA100_edge_1009	41.2	6.6	24.3	1.9	0.9	3.1	5.2	ICA100	edge connectivity
rfMRI_connectivity_ICA100_edge_1010	14.8	11.2	7.8	1.1	34.7	5.6	0.9	ICA100	edge connectivity
rfMRI_connectivity_ICA100_edge_1011	55.6	3	17.2	2.6	0.4	2.1	0.2	ICA100	edge connectivity
rfMRI_connectivity_ICA100_edge_1012	25.5	3.9	8.9	2.2	34.8	13.3	0.2	ICA100	edge connectivity
rfMRI_connectivity_ICA100_edge_1013	11.9	2.3	5.8	1	1.1	0.6	2.5	ICA100	edge connectivity
rfMRI_connectivity_ICA100_edge_1014	22.9	22.9	33.2	1.4	1.1	3	1.1	ICA100	edge connectivity
rfMRI_connectivity_ICA100_edge_1015	26.5	10.5	34.7	2	0.7	5.9	2.3	ICA100	edge connectivity
rfMRI_connectivity_ICA100_edge_1016	20.2	25	29.2	1.4	1.6	8	1.4	ICA100	edge connectivity
rfMRI_connectivity_ICA100_edge_1017	16	18	10.1	1.2	24.2	19.1	0.1	ICA100	edge connectivity
rfMRI_connectivity_ICA100_edge_1018	37.1	4.7	13.8	1.5	4.1	14.1	0.5	ICA100	edge connectivity
rfMRI_connectivity_ICA100_edge_1019	41.5	6.3	24.1	1.4	1.3	15.1	0.1	ICA100	edge connectivity
rfMRI_connectivity_ICA100_edge_1020	15.2	6	7.6	1.3	37.3	4.4	0.2	ICA100	edge connectivity
rfMRI_connectivity_ICA100_edge_1021	35.2	4.6	38.5	2.8	0.5	1.6	0.3	ICA100	edge connectivity
rfMRI_connectivity_ICA100_edge_1022	15.8	13.4	8.1	1.3	33.6	4.4	0.6	ICA100	edge connectivity
rfMRI_connectivity_ICA100_edge_1023	38.3	5.3	16.2	2.5	3.7	14.1	0.4	ICA100	edge connectivity
rfMRI_connectivity_ICA100_edge_1024	14.6	29.7	7.9	1.1	20.5	12.4	0.4	ICA100	edge connectivity
rfMRI_connectivity_ICA100_edge_1025	15.8	8	8.9	1.2	43.8	8.7	0.2	ICA100	edge connectivity
rfMRI_connectivity_ICA100_edge_1026	47.1	14.1	17.2	2.2	0.4	2.4	0.9	ICA100	edge connectivity
rfMRI_connectivity_ICA100_edge_1027	26.4	5.3	42.3	2.7	1.1	10.5	0.2	ICA100	edge connectivity
rfMRI_connectivity_ICA100_edge_1028	15.9	3.4	8	1.4	4.6	0.7	0.2	ICA100	edge connectivity
rfMRI_connectivity_ICA100_edge_1029	31.1	36	15.2	1.9	0.4	0.5	2.3	ICA100	edge connectivity
rfMRI_connectivity_ICA100_edge_1030	33	16.9	27	1.5	1.2	5.8	0.2	ICA100	edge connectivity
rfMRI_connectivity_ICA100_edge_1031	23.4	19.4	10	1.6	2.3	5.1	26	ICA100	edge connectivity
rfMRI_connectivity_ICA100_edge_1032	24.8	23.7	13.4	2.5	0.6	0.6	23.7	ICA100	edge connectivity
rfMRI_connectivity_ICA100_edge_1033	24	3.6	6.8	28	1	1.8	0.8	ICA100	edge connectivity
rfMRI_connectivity_ICA100_edge_1034	35	5.8	36.9	3.8	0.4	4.3	0.1	ICA100	edge connectivity
rfMRI_connectivity_ICA100_edge_1035	44.5	4.7	27.4	2.7	0.2	7.8	0.6	ICA100	edge connectivity
rfMRI_connectivity_ICA100_edge_1036	11.5	1.2	14.4	0.1	2.2	4	48.9	ICA100	edge connectivity
rfMRI_connectivity_ICA100_edge_1037	12	4.3	15.3	0.3	22.2	34.3	0.2	ICA100	edge connectivity
rfMRI_connectivity_ICA100_edge_1038	11.4	2.6	14.2	0.2	0.1	3.2	51.3	ICA100	edge connectivity
rfMRI_connectivity_ICA100_edge_1039	14.2	17.7	17.7	0.2	2.9	4.3	27.8	ICA100	edge connectivity
rfMRI_connectivity_ICA100_edge_1040	50.2	3.4	22.2	0.6	0.7	5.7	3.2	ICA100	edge connectivity
rfMRI_connectivity_ICA100_edge_1041	15.4	1.7	19.9	0.2	27.4	11.6	0.6	ICA100	edge connectivity
rfMRI_connectivity_ICA100_edge_1042	51.5	0.3	17.9	3.8	0.9	6.6	0.8	ICA100	edge connectivity
rfMRI_connectivity_ICA100_edge_1043	14	1.9	16.6	0.2	0.6	3.9	45.6	ICA100	edge connectivity
rfMRI_connectivity_ICA100_edge_1044	45.7	0.9	17.7	5.2	6.1	5.7	1.2	ICA100	edge connectivity
rfMRI_connectivity_ICA100_edge_1045	31.1	11.9	21.3	0.9	0.1	5.3	13.8	ICA100	edge connectivity
rfMRI_connectivity_ICA100_edge_1046	51.3	1.5	25.3	1.9	0.8	5.3	0.4	ICA100	edge connectivity
rfMRI_connectivity_ICA100_edge_1047	27	1.5	41.8	0.6	0.9	4.9	0.6	ICA100	edge connectivity
rfMRI_connectivity_ICA100_edge_1048	49.4	0.8	21.8	1.7	0.2	7.6	2	ICA100	edge connectivity
rfMRI_connectivity_ICA100_edge_1049	14.1	1.9	17.6	0.2	0.1	4	49.1	ICA100	edge connectivity
rfMRI_connectivity_ICA100_edge_1050	33.9	0.4	24.6	1.1	2.5	20.7	0.4	ICA100	edge connectivity
rfMRI_connectivity_ICA100_edge_1051	12.7	0.8	16.3	0.2	0.1	3.7	48.5	ICA100	edge connectivity
rfMRI_connectivity_ICA100_edge_1052	15.6	0.4	18.3	0.7	0.1	4.2	1.7	ICA100	edge connectivity
rfMRI_connectivity_ICA100_edge_1053	15	23	24.7	0.3	7.4	15.2	1.2	ICA100	edge connectivity
rfMRI_connectivity_ICA100_edge_1054	35.7	3.7	30.5	0.9	0.7	6.3	4.5	ICA100	edge connectivity
rfMRI_connectivity_ICA100_edge_1055	13	7.5	16.9	0.2	29.5	8.4	0.9	ICA100	edge connectivity
rfMRI_connectivity_ICA100_edge_1056	48.3	0.4	24.8	1.4	0.3	5.4	0.4	ICA100	edge connectivity
rfMRI_connectivity_ICA100_edge_1057	22.6	1	18.2	1	29.2	15	0.3	ICA100	edge connectivity
rfMRI_connectivity_ICA100_edge_1058	10.9	0.3	13.4	0.2	1	3.5	2.3	ICA100	edge connectivity
rfMRI_connectivity_ICA100_edge_1059	19	16.7	40.1	0.2	0.9	6.6	1.1	ICA100	edge connectivity
rfMRI_connectivity_ICA100_edge_1060	22.8	7.1	39.4	1	0.5	8.8	2.2	ICA100	edge connectivity
rfMRI_connectivity_ICA100_edge_1061	18.2	20.6	33.6	0.5	1.4	10.2	1.4	ICA100	edge connectivity
rfMRI_connectivity_ICA100_edge_1062	14.2	13.2	18.8	0.2	20.6	19.9	0.3	ICA100	edge connectivity
rfMRI_connectivity_ICA100_edge_1063	33.2	2.7	19.5	0.8	3.8	15.1	0.6	ICA100	edge connectivity
rfMRI_connectivity_ICA100_edge_1064	38.1	3	29.7	0.4	1	16.2	0.3	ICA100	edge connectivity
rfMRI_connectivity_ICA100_edge_1065	13.4	2.9	17	0.3	31.7	7.5	0.3	ICA100	edge connectivity
rfMRI_connectivity_ICA100_edge_1066	31.5	1.4	40.4	1.5	0.4	6.1	0.5	ICA100	edge connectivity
rfMRI_connectivity_ICA100_edge_1067	13.8	9.1	17.7	0.2	28.3	7.5	0.7	ICA100	edge connectivity
rfMRI_connectivity_ICA100_edge_1068	35	3.2	21.7	1.8	3.3	15	0.5	ICA100	edge connectivity
rfMRI_connectivity_ICA100_edge_1069	13	23.5	16.6	0.2	17.6	14.1	0.6	ICA100	edge connectivity
rfMRI_connectivity_ICA100_edge_1070	13.8	4.6	18.4	0.2	36.9	11.2	0.3	ICA100	edge connectivity
rfMRI_connectivity_ICA100_edge_1071	38	8.1	28.2	0.6	0.3	7.1	0.9	ICA100	edge connectivity
rfMRI_connectivity_ICA100_edge_1072	23.1	1.9	45.5	1.3	1	12.5	0.5	ICA100	edge connectivity
rfMRI_connectivity_ICA100_edge_1073	13.9	0.6	17.7	0.3	3.8	4.5	0.4	ICA100	edge connectivity
rfMRI_connectivity_ICA100_edge_1074	25.2	25.2	26.9	0.3	0.3	5.8	2	ICA100	edge connectivity
rfMRI_connectivity_ICA100_edge_1075	27.5	11.7	33.6	0.3	1	9.2	0.4	ICA100	edge connectivity
rfMRI_connectivity_ICA100_edge_1076	19.6	13.4	21.1	0.3	1.8	8.6	21.4	ICA100	edge connectivity
rfMRI_connectivity_ICA100_edge_1077	19.7	15.9	26.1	0.7	0.4	5.9	18.4	ICA100	edge connectivity
rfMRI_connectivity_ICA100_edge_1078	22.1	1.4	15	23.4	0.8	4.6	0.9	ICA100	edge connectivity
rfMRI_connectivity_ICA100_edge_1079	30.2	2.7	41.7	2.4	0.2	7.5	0.3	ICA100	edge connectivity
rfMRI_connectivity_ICA100_edge_1080	37.4	1.6	33.4	1.6	0.1	9.7	0.8	ICA100	edge connectivity
rfMRI_connectivity_ICA100_edge_1081	38.5	4.2	34.8	1.7	0.3	5.8	0.5	ICA100	edge connectivity
rfMRI_connectivity_ICA100_edge_1082	12.4	6.2	6.9	0	3.3	4.2	50.8	ICA100	edge connectivity
rfMRI_connectivity_ICA100_edge_1083	13.1	9.8	6.9	0.2	24.3	36.1	0.3	ICA100	edge connectivity
rfMRI_connectivity_ICA100_edge_1084	12.5	7.9	6.1	0	1.2	3.4	53.5	ICA100	edge connectivity
rfMRI_connectivity_ICA100_edge_1085	15.4	24.8	8.4	0	4.3	4.7	29.1	ICA100	edge connectivity
rfMRI_connectivity_ICA100_edge_1086	53.3	10.3	12.3	0.4	2.2	6	3.4	ICA100	edge connectivity
rfMRI_connectivity_ICA100_edge_1087	17.1	9.4	8.6	0	30.5	12.3	0.7	ICA100	edge connectivity
rfMRI_connectivity_ICA100_edge_1088	54.2	5.8	9.9	3.8	2	6.9	0.8	ICA100	edge connectivity
rfMRI_connectivity_ICA100_edge_1089	15.2	8.3	7.1	0	1.9	4.2	48	ICA100	edge connectivity
rfMRI_connectivity_ICA100_edge_1090	46.6	7.8	9.1	5.7	7.4	5.5	1.4	ICA100	edge connectivity
rfMRI_connectivity_ICA100_edge_1091	32.6	18.1	12.7	0.9	1.4	5.6	15	ICA100	edge connectivity
rfMRI_connectivity_ICA100_edge_1092	54.1	9.5	14.4	1.9	2.5	6	0.5	ICA100	edge connectivity
rfMRI_connectivity_ICA100_edge_1093	27.7	8.2	35.6	0.5	2	5	0.7	ICA100	edge connectivity
rfMRI_connectivity_ICA100_edge_1094	52.5	6.9	14.1	1.5	1.5	8.4	1.9	ICA100	edge connectivity
rfMRI_connectivity_ICA100_edge_1095	15.5	8.8	7.5	0	1.5	4.3	51.5	ICA100	edge connectivity
rfMRI_connectivity_ICA100_edge_1096	35	6.7	16.4	1	3.9	21.9	0.4	ICA100	edge connectivity
rfMRI_connectivity_ICA100_edge_1097	14	7	6.9	0.1	1.4	4	50.8	ICA100	edge connectivity
rfMRI_connectivity_ICA100_edge_1098	17.1	7.5	7.8	0.6	1.6	4.6	1.8	ICA100	edge connectivity
rfMRI_connectivity_ICA100_edge_1099	16.4	28.9	15.9	0.2	9.3	16.8	1.3	ICA100	edge connectivity
rfMRI_connectivity_ICA100_edge_1100	36.6	10.8	22.1	0.8	2.1	6.8	5	ICA100	edge connectivity
rfMRI_connectivity_ICA100_edge_1101	14.3	14.2	7.4	0	32.2	8.9	1	ICA100	edge connectivity
rfMRI_connectivity_ICA100_edge_1102	50.9	6.9	15.9	1.3	1.7	5.8	0.4	ICA100	edge connectivity
rfMRI_connectivity_ICA100_edge_1103	23.3	8.1	8.5	1	32.3	15.9	0.4	ICA100	edge connectivity
rfMRI_connectivity_ICA100_edge_1104	11.8	5.4	5.7	0.1	2	3.7	2.4	ICA100	edge connectivity
rfMRI_connectivity_ICA100_edge_1105	21.5	24.7	29.9	0	2.4	7.2	1.3	ICA100	edge connectivity
rfMRI_connectivity_ICA100_edge_1106	24.7	13.7	31.1	0.9	1.9	9.3	2.3	ICA100	edge connectivity
rfMRI_connectivity_ICA100_edge_1107	20.1	25.6	26.7	0.4	2.7	10.6	1.5	ICA100	edge connectivity
rfMRI_connectivity_ICA100_edge_1108	15.4	20.3	9.5	0.1	22.9	21.1	0.3	ICA100	edge connectivity
rfMRI_connectivity_ICA100_edge_1109	33.5	7.8	13	0.7	4.7	16.3	0.6	ICA100	edge connectivity
rfMRI_connectivity_ICA100_edge_1110	39.5	9.9	21.5	0.3	2.5	16.8	0.3	ICA100	edge connectivity
rfMRI_connectivity_ICA100_edge_1111	14.7	9.5	7.2	0.1	34.5	8.1	0.4	ICA100	edge connectivity
rfMRI_connectivity_ICA100_edge_1112	32.7	8.9	33.7	1.2	1.9	5.9	0.5	ICA100	edge connectivity
rfMRI_connectivity_ICA100_edge_1113	15.3	16.3	7.7	0.1	31.1	7.9	0.8	ICA100	edge connectivity
rfMRI_connectivity_ICA100_edge_1114	36.1	7.8	15.8	1.8	4.1	15.1	0.5	ICA100	edge connectivity
rfMRI_connectivity_ICA100_edge_1115	14.1	30.7	7.6	0	19.7	14.8	0.6	ICA100	edge connectivity
rfMRI_connectivity_ICA100_edge_1116	15.2	11.6	8.4	0.1	40.2	11.8	0.4	ICA100	edge connectivity
rfMRI_connectivity_ICA100_edge_1117	40.1	18.9	15	0.4	2.3	8.1	1.1	ICA100	edge connectivity
rfMRI_connectivity_ICA100_edge_1118	24.7	10.2	36.2	1	2.6	14.2	0.5	ICA100	edge connectivity
rfMRI_connectivity_ICA100_edge_1119	15.3	7.4	7.5	0.2	5.4	4.9	0.4	ICA100	edge connectivity
rfMRI_connectivity_ICA100_edge_1120	26.8	37.1	13.7	0.1	2.3	6.5	2.2	ICA100	edge connectivity
rfMRI_connectivity_ICA100_edge_1121	29.7	19.9	24.1	0.2	2.6	9.8	0.4	ICA100	edge connectivity
rfMRI_connectivity_ICA100_edge_1122	21.9	20.8	10	0.2	3.1	7.5	24.8	ICA100	edge connectivity
rfMRI_connectivity_ICA100_edge_1123	23.3	23.8	12.2	0.6	2.6	6.9	20.8	ICA100	edge connectivity
rfMRI_connectivity_ICA100_edge_1124	23.3	6.9	6.7	24.3	2	5	0.9	ICA100	edge connectivity
rfMRI_connectivity_ICA100_edge_1125	32.2	9.9	32.6	2.4	1.8	8.4	0.3	ICA100	edge connectivity
rfMRI_connectivity_ICA100_edge_1126	39.8	9.2	24.2	1.3	1.7	11.7	0.7	ICA100	edge connectivity
rfMRI_connectivity_ICA100_edge_1127	43.3	14.3	18.7	1.8	2.6	7.1	0.7	ICA100	edge connectivity
rfMRI_connectivity_ICA100_edge_1128	34.4	9	30.7	0.3	1.9	10.1	0.7	ICA100	edge connectivity
rfMRI_connectivity_ICA100_edge_1129	15	6.6	3	0	3	3.4	53.5	ICA100	edge connectivity
rfMRI_connectivity_ICA100_edge_1130	16.3	10.5	2.5	0.2	24.6	36.5	0.9	ICA100	edge connectivity
rfMRI_connectivity_ICA100_edge_1131	15.5	8.4	1.8	0.1	0.7	2.5	56.3	ICA100	edge connectivity
rfMRI_connectivity_ICA100_edge_1132	18.9	26.2	3.6	0.1	3.9	3.7	31.3	ICA100	edge connectivity
rfMRI_connectivity_ICA100_edge_1133	58.5	10.8	8.2	0.5	1.5	5.2	4.3	ICA100	edge connectivity
rfMRI_connectivity_ICA100_edge_1134	21.8	10.1	2.6	0.1	31.5	11.6	1.5	ICA100	edge connectivity
rfMRI_connectivity_ICA100_edge_1135	59.3	5.9	6.2	3.9	1.4	5.9	1.3	ICA100	edge connectivity
rfMRI_connectivity_ICA100_edge_1136	18.9	8.8	2	0.1	1.3	3.1	51.1	ICA100	edge connectivity
rfMRI_connectivity_ICA100_edge_1137	52.4	8	3.8	5.8	7.3	4.6	2.2	ICA100	edge connectivity
rfMRI_connectivity_ICA100_edge_1138	35.3	18.2	9.6	1	0.9	5	16.7	ICA100	edge connectivity
rfMRI_connectivity_ICA100_edge_1139	60.5	9.8	9.5	2.1	1.7	4.9	1.5	ICA100	edge connectivity
rfMRI_connectivity_ICA100_edge_1140	32.5	8.6	32.5	0.6	1.4	3.8	1.4	ICA100	edge connectivity
rfMRI_connectivity_ICA100_edge_1141	57.8	7.3	9.7	1.6	0.9	7.5	2.7	ICA100	edge connectivity
rfMRI_connectivity_ICA100_edge_1142	19.6	9.3	2.2	0.1	0.9	3.2	55.1	ICA100	edge connectivity
rfMRI_connectivity_ICA100_edge_1143	40.5	6.9	12	1.1	3.3	21.4	1.1	ICA100	edge connectivity
rfMRI_connectivity_ICA100_edge_1144	17.6	7.5	2	0.1	0.8	2.9	54	ICA100	edge connectivity
rfMRI_connectivity_ICA100_edge_1145	21.3	8	2.2	0.6	0.8	3.3	2.7	ICA100	edge connectivity
rfMRI_connectivity_ICA100_edge_1146	20.3	31.4	11.1	0.2	8.8	16	2	ICA100	edge connectivity
rfMRI_connectivity_ICA100_edge_1147	42.2	11	18	0.8	1.5	5.9	5.8	ICA100	edge connectivity
rfMRI_connectivity_ICA100_edge_1148	18	15	2.4	0.1	33.2	8.1	1.8	ICA100	edge connectivity
rfMRI_connectivity_ICA100_edge_1149	56.8	7.2	11.3	1.4	1.1	4.7	1.2	ICA100	edge connectivity
rfMRI_connectivity_ICA100_edge_1150	28.9	8.5	3.2	1	32.9	14.9	1.2	ICA100	edge connectivity
rfMRI_connectivity_ICA100_edge_1151	14.7	5.7	1.6	0.1	1.5	2.8	3.1	ICA100	edge connectivity
rfMRI_connectivity_ICA100_edge_1152	25.7	26.6	25.9	0.1	1.7	6.1	2.1	ICA100	edge connectivity
rfMRI_connectivity_ICA100_edge_1153	29.1	14	27.6	0.9	1.2	8.4	3.2	ICA100	edge connectivity
rfMRI_connectivity_ICA100_edge_1154	22.4	27.6	23.6	0.4	2.1	9.9	2.1	ICA100	edge connectivity
rfMRI_connectivity_ICA100_edge_1155	19.3	21.4	4.5	0.1	23.3	20.8	1.1	ICA100	edge connectivity
rfMRI_connectivity_ICA100_edge_1156	37.9	8	9.6	0.7	4.3	15.5	1.2	ICA100	edge connectivity
rfMRI_connectivity_ICA100_edge_1157	42.1	10.6	18.1	0.4	1.9	17.1	1.2	ICA100	edge connectivity
rfMRI_connectivity_ICA100_edge_1158	18.5	10.2	2	0.1	35.6	7.1	1.1	ICA100	edge connectivity
rfMRI_connectivity_ICA100_edge_1159	38.9	9.4	29.1	1.3	1.2	4.7	1.4	ICA100	edge connectivity
rfMRI_connectivity_ICA100_edge_1160	19.3	17.3	2.3	0.1	32.1	7.1	1.6	ICA100	edge connectivity
rfMRI_connectivity_ICA100_edge_1161	39.3	7.5	12.1	1.8	4.1	15.5	1.1	ICA100	edge connectivity
rfMRI_connectivity_ICA100_edge_1162	17.8	32.2	2.8	0.1	20	14.3	1.3	ICA100	edge connectivity
rfMRI_connectivity_ICA100_edge_1163	19.2	12.2	3.1	0.1	41.6	11.2	1.2	ICA100	edge connectivity
rfMRI_connectivity_ICA100_edge_1164	49.1	19.7	8.2	0.4	1.4	6.3	2.2	ICA100	edge connectivity
rfMRI_connectivity_ICA100_edge_1165	30.1	10.9	31.8	1.1	1.9	13.5	1.5	ICA100	edge connectivity
rfMRI_connectivity_ICA100_edge_1166	19.4	7.9	2.2	0.2	4.9	3.7	1.2	ICA100	edge connectivity
rfMRI_connectivity_ICA100_edge_1167	34.4	39.8	6.2	0.1	1.4	5	3.5	ICA100	edge connectivity
rfMRI_connectivity_ICA100_edge_1168	35.7	20.9	18.9	0.2	1.9	8.8	1.3	ICA100	edge connectivity
rfMRI_connectivity_ICA100_edge_1169	27.2	20.5	3.7	0.2	2.7	6.9	28	ICA100	edge connectivity
rfMRI_connectivity_ICA100_edge_1170	28.9	28.9	4.4	0.6	1.5	5.1	22.6	ICA100	edge connectivity
rfMRI_connectivity_ICA100_edge_1171	27	7.3	2.5	25.3	1.5	4.1	1.6	ICA100	edge connectivity
rfMRI_connectivity_ICA100_edge_1172	38	10.1	28.3	2.5	1	7.2	1.1	ICA100	edge connectivity
rfMRI_connectivity_ICA100_edge_1173	46.1	9.9	19.1	1.4	0.9	10.8	1.7	ICA100	edge connectivity
rfMRI_connectivity_ICA100_edge_1174	50.2	15.8	14.4	1.8	1.4	4.9	1.8	ICA100	edge connectivity
rfMRI_connectivity_ICA100_edge_1175	40.8	9.6	25.8	0.3	1	8.9	1.7	ICA100	edge connectivity
rfMRI_connectivity_ICA100_edge_1176	46.6	18.4	12.9	0.1	2.9	7.7	2	ICA100	edge connectivity
rfMRI_connectivity_ICA100_edge_1177	10	1.2	4.9	8.8	5.4	1.3	48.8	ICA100	edge connectivity
rfMRI_connectivity_ICA100_edge_1178	10.3	4.3	4.8	9.9	25.5	31.5	0.2	ICA100	edge connectivity
rfMRI_connectivity_ICA100_edge_1179	9.9	2.7	4	9.5	3.7	0.2	51	ICA100	edge connectivity
rfMRI_connectivity_ICA100_edge_1180	12.3	17.6	6	10.9	6.9	1	27.5	ICA100	edge connectivity
rfMRI_connectivity_ICA100_edge_1181	49	3.3	9.6	11.4	5	2.1	3.1	ICA100	edge connectivity
rfMRI_connectivity_ICA100_edge_1182	13.1	1.8	5.7	13.3	31.7	7.5	0.5	ICA100	edge connectivity
rfMRI_connectivity_ICA100_edge_1183	50.6	0.4	7.8	12	4.4	3.8	0.7	ICA100	edge connectivity
rfMRI_connectivity_ICA100_edge_1184	12.1	2	4.6	11.1	4.7	0.4	45.1	ICA100	edge connectivity
rfMRI_connectivity_ICA100_edge_1185	42.8	0.9	6.1	15.8	10.5	2.4	1.2	ICA100	edge connectivity
rfMRI_connectivity_ICA100_edge_1186	29.2	12	10.4	11	4	2.1	13.7	ICA100	edge connectivity
rfMRI_connectivity_ICA100_edge_1187	47	1.6	11.4	15.2	6.1	1.3	0.3	ICA100	edge connectivity
rfMRI_connectivity_ICA100_edge_1188	23.9	1.6	31.6	11.6	5.2	1.1	0.5	ICA100	edge connectivity
rfMRI_connectivity_ICA100_edge_1189	46.6	0.7	11.2	12.3	4.4	4.6	1.7	ICA100	edge connectivity
rfMRI_connectivity_ICA100_edge_1190	11.9	2	4.9	11.8	4.5	0.3	48.7	ICA100	edge connectivity
rfMRI_connectivity_ICA100_edge_1191	31.5	0.5	13.4	11.5	6.6	17.5	0.3	ICA100	edge connectivity
rfMRI_connectivity_ICA100_edge_1192	10.8	0.8	4.6	10.9	4.2	0.3	48.1	ICA100	edge connectivity
rfMRI_connectivity_ICA100_edge_1193	13	0.5	5.1	12.6	4.8	0.4	1.4	ICA100	edge connectivity
rfMRI_connectivity_ICA100_edge_1194	12.9	22.7	12.8	11.1	11.4	12	1.1	ICA100	edge connectivity
rfMRI_connectivity_ICA100_edge_1195	33.8	3.6	18.9	11.7	4.9	2.8	4.4	ICA100	edge connectivity
rfMRI_connectivity_ICA100_edge_1196	11.2	7.4	5.1	11.3	32.8	5	0.9	ICA100	edge connectivity
rfMRI_connectivity_ICA100_edge_1197	45.2	0.5	12.9	12.2	4.8	2	0.3	ICA100	edge connectivity
rfMRI_connectivity_ICA100_edge_1198	20.3	1.1	5.7	12.4	33.4	11.3	0.2	ICA100	edge connectivity
rfMRI_connectivity_ICA100_edge_1199	9.3	0.4	3.8	9.1	4.3	0.7	2.2	ICA100	edge connectivity
rfMRI_connectivity_ICA100_edge_1200	16.7	16.5	26.1	12.9	5.7	2.6	1	ICA100	edge connectivity
rfMRI_connectivity_ICA100_edge_1201	19.8	7.1	28.4	11.5	4.7	5.3	2.1	ICA100	edge connectivity
rfMRI_connectivity_ICA100_edge_1202	16.2	20.3	23.8	9.8	5	7	1.3	ICA100	edge connectivity
rfMRI_connectivity_ICA100_edge_1203	12.1	13.1	6.9	11.4	24.5	16.3	0.2	ICA100	edge connectivity
rfMRI_connectivity_ICA100_edge_1204	31.5	2.6	11.2	9	6.8	12.6	0.5	ICA100	edge connectivity
rfMRI_connectivity_ICA100_edge_1205	35.8	3	17.8	11.5	5.3	12.4	0.2	ICA100	edge connectivity
rfMRI_connectivity_ICA100_edge_1206	11.6	3	4.8	11.8	34.2	4	0.3	ICA100	edge connectivity
rfMRI_connectivity_ICA100_edge_1207	27.6	1.4	28.5	14	5.5	1.6	0.4	ICA100	edge connectivity
rfMRI_connectivity_ICA100_edge_1208	11.9	9.1	5.1	12	31.7	3.9	0.6	ICA100	edge connectivity
rfMRI_connectivity_ICA100_edge_1209	32.4	3.2	13.2	9.9	6.5	12.7	0.4	ICA100	edge connectivity
rfMRI_connectivity_ICA100_edge_1210	11.2	23.5	5.2	10.7	20.8	10.9	0.5	ICA100	edge connectivity
rfMRI_connectivity_ICA100_edge_1211	12.1	4.7	6	12.2	39.2	7.8	0.3	ICA100	edge connectivity
rfMRI_connectivity_ICA100_edge_1212	34.5	8.1	11.1	16.4	6.4	2.2	0.8	ICA100	edge connectivity
rfMRI_connectivity_ICA100_edge_1213	18.9	1.8	31.6	14.9	6.4	9	0.3	ICA100	edge connectivity
rfMRI_connectivity_ICA100_edge_1214	11.9	0.7	5	12.2	8.2	0.8	0.3	ICA100	edge connectivity
rfMRI_connectivity_ICA100_edge_1215	21.1	25.3	9.5	16.6	6.6	0.7	1.9	ICA100	edge connectivity
rfMRI_connectivity_ICA100_edge_1216	25.3	11.4	20.3	13.4	5.9	4.9	0.3	ICA100	edge connectivity
rfMRI_connectivity_ICA100_edge_1217	17.1	13.3	6.3	13.8	7	4.3	21.1	ICA100	edge connectivity
rfMRI_connectivity_ICA100_edge_1218	16.6	15.8	8.1	17	6.7	0.8	18.1	ICA100	edge connectivity
rfMRI_connectivity_ICA100_edge_1219	20	1.5	4.8	32.2	4.7	1.8	0.8	ICA100	edge connectivity
rfMRI_connectivity_ICA100_edge_1220	25	2.9	30.2	13.7	5.2	4.1	0.2	ICA100	edge connectivity
rfMRI_connectivity_ICA100_edge_1221	34.8	1.4	20.2	14.3	5.1	6.7	0.6	ICA100	edge connectivity
rfMRI_connectivity_ICA100_edge_1222	33.9	4.4	16.6	18.6	6.9	0.5	0.4	ICA100	edge connectivity
rfMRI_connectivity_ICA100_edge_1223	29.3	0.9	26	14	5.4	4.9	0.5	ICA100	edge connectivity
rfMRI_connectivity_ICA100_edge_1224	31.6	8.9	14.9	14.8	7.4	5.4	0.6	ICA100	edge connectivity
rfMRI_connectivity_ICA100_edge_1225	37.4	9.6	8.9	15.7	7	4.1	1.6	ICA100	edge connectivity
rfMRI_connectivity_ICA100_edge_1226	4.4	2.9	3.2	2.4	3	1.2	54.5	ICA100	edge connectivity
rfMRI_connectivity_ICA100_edge_1227	4.1	6.4	2.8	2.9	24.4	33.9	2.7	ICA100	edge connectivity
rfMRI_connectivity_ICA100_edge_1228	3.8	4.6	2.1	2.7	0.7	0.1	57.1	ICA100	edge connectivity
rfMRI_connectivity_ICA100_edge_1229	5.5	21.4	3.9	3	3.8	0.9	33	ICA100	edge connectivity
rfMRI_connectivity_ICA100_edge_1230	45.7	5.7	7.9	3.5	1.5	2	6.3	ICA100	edge connectivity
rfMRI_connectivity_ICA100_edge_1231	4.7	4.4	3	3.8	31.3	8.1	4	ICA100	edge connectivity
rfMRI_connectivity_ICA100_edge_1232	48.2	2	6.3	6.1	1.5	3.7	3.1	ICA100	edge connectivity
rfMRI_connectivity_ICA100_edge_1233	5.2	4.3	2.4	3.2	1.4	0.2	51.8	ICA100	edge connectivity
rfMRI_connectivity_ICA100_edge_1234	39.5	3	4.1	8.1	7.6	2.4	4.2	ICA100	edge connectivity
rfMRI_connectivity_ICA100_edge_1235	24.5	14.7	8.9	3.7	0.8	2.1	17.6	ICA100	edge connectivity
rfMRI_connectivity_ICA100_edge_1236	43.8	4.3	9.2	5.5	1.8	1.1	3.9	ICA100	edge connectivity
rfMRI_connectivity_ICA100_edge_1237	18.1	3.7	32.5	3.6	1.6	1	3.4	ICA100	edge connectivity
rfMRI_connectivity_ICA100_edge_1238	44.3	2.7	9.9	4.4	0.9	4.7	4.6	ICA100	edge connectivity
rfMRI_connectivity_ICA100_edge_1239	4.6	4.4	2.6	3.3	0.9	0.1	56.4	ICA100	edge connectivity
rfMRI_connectivity_ICA100_edge_1240	26.9	2.4	12.3	3.9	3.4	18.6	3	ICA100	edge connectivity
rfMRI_connectivity_ICA100_edge_1241	3.9	3	2.4	3.1	0.9	0.1	54.8	ICA100	edge connectivity
rfMRI_connectivity_ICA100_edge_1242	5.8	2.8	2.7	4.1	0.9	0.2	4.8	ICA100	edge connectivity
rfMRI_connectivity_ICA100_edge_1243	6.1	27.1	11.5	3.2	8.7	13	4	ICA100	edge connectivity
rfMRI_connectivity_ICA100_edge_1244	28.7	5.9	17.9	3.9	1.5	2.9	7.7	ICA100	edge connectivity
rfMRI_connectivity_ICA100_edge_1245	4	10.4	2.8	3.2	33	5.3	3.8	ICA100	edge connectivity
rfMRI_connectivity_ICA100_edge_1246	42.5	2.5	11.5	4.3	1.1	1.9	3.1	ICA100	edge connectivity
rfMRI_connectivity_ICA100_edge_1247	13.8	3.4	3.5	4.1	32.9	12.3	3.2	ICA100	edge connectivity
rfMRI_connectivity_ICA100_edge_1248	3.6	2.1	2	2.7	1.7	0.6	4.8	ICA100	edge connectivity
rfMRI_connectivity_ICA100_edge_1249	9.1	20.4	25.9	3.7	1.8	2.6	4.5	ICA100	edge connectivity
rfMRI_connectivity_ICA100_edge_1250	15.1	9.5	28.2	3.8	1.3	5.5	5	ICA100	edge connectivity
rfMRI_connectivity_ICA100_edge_1251	10.9	22.9	23.9	3	2.2	7.5	3.8	ICA100	edge connectivity
rfMRI_connectivity_ICA100_edge_1252	5	16.6	4.8	3.2	23.1	17.8	3.1	ICA100	edge connectivity
rfMRI_connectivity_ICA100_edge_1253	28.8	4.3	9.9	3	4.5	13.6	2.7	ICA100	edge connectivity
rfMRI_connectivity_ICA100_edge_1254	31.1	5.4	16.9	3.4	1.9	13.3	3.1	ICA100	edge connectivity
rfMRI_connectivity_ICA100_edge_1255	4	5.3	2.4	3.3	35.3	4.2	3.2	ICA100	edge connectivity
rfMRI_connectivity_ICA100_edge_1256	21.6	3.9	29	4.9	1.2	1.4	3.8	ICA100	edge connectivity
rfMRI_connectivity_ICA100_edge_1257	4.3	12.3	2.7	3.4	32	4.1	3.7	ICA100	edge connectivity
rfMRI_connectivity_ICA100_edge_1258	29.6	4.8	12.1	3.8	4	13.4	2.6	ICA100	edge connectivity
rfMRI_connectivity_ICA100_edge_1259	4.4	27.9	3.1	3	19.7	11.8	3.3	ICA100	edge connectivity
rfMRI_connectivity_ICA100_edge_1260	4.2	7.3	3.5	3.3	40.9	8.1	3.3	ICA100	edge connectivity
rfMRI_connectivity_ICA100_edge_1261	27.4	12.3	8.6	4.9	1.4	2.2	5.2	ICA100	edge connectivity
rfMRI_connectivity_ICA100_edge_1262	11.5	4.6	32.5	5	1.9	9.5	4	ICA100	edge connectivity
rfMRI_connectivity_ICA100_edge_1263	4.3	2.9	2.5	3.5	5	0.7	3.4	ICA100	edge connectivity
rfMRI_connectivity_ICA100_edge_1264	12.8	31.9	6.6	4.8	1.5	0.5	6.6	ICA100	edge connectivity
rfMRI_connectivity_ICA100_edge_1265	18.3	15.3	19.3	3.9	1.9	5.3	3.8	ICA100	edge connectivity
rfMRI_connectivity_ICA100_edge_1266	9	16.9	3.6	4	3	4.7	27.4	ICA100	edge connectivity
rfMRI_connectivity_ICA100_edge_1267	6.4	20.3	5.1	5.5	1.7	0.6	25.6	ICA100	edge connectivity
rfMRI_connectivity_ICA100_edge_1268	15.1	2.8	2.8	28.1	1.6	1.7	3.4	ICA100	edge connectivity
rfMRI_connectivity_ICA100_edge_1269	21.6	5.1	29.3	5.6	1.1	3.9	3.3	ICA100	edge connectivity
rfMRI_connectivity_ICA100_edge_1270	28.9	4	19.5	5.1	1	7.1	4.1	ICA100	edge connectivity
rfMRI_connectivity_ICA100_edge_1271	28.4	7.3	12.7	7	1.6	0.2	5.3	ICA100	edge connectivity
rfMRI_connectivity_ICA100_edge_1272	22.7	3.6	25.8	4.2	1.1	5.2	4.2	ICA100	edge connectivity
rfMRI_connectivity_ICA100_edge_1273	25.5	12.4	12	4.4	3.1	5.9	4.7	ICA100	edge connectivity
rfMRI_connectivity_ICA100_edge_1274	31.2	13.9	6.2	4.6	2.3	4.3	5.9	ICA100	edge connectivity
rfMRI_connectivity_ICA100_edge_1275	18.3	3.8	9.3	19.1	7	0.5	4.2	ICA100	edge connectivity
rfMRI_connectivity_ICA100_edge_1276	3.7	2.9	2.7	1.8	3.6	1.3	54.6	ICA100	edge connectivity
rfMRI_connectivity_ICA100_edge_1277	3.4	6.6	2.3	2.2	25.8	34.9	1.4	ICA100	edge connectivity
rfMRI_connectivity_ICA100_edge_1278	3	4.6	1.5	2	1.4	0.2	57.6	ICA100	edge connectivity
rfMRI_connectivity_ICA100_edge_1279	4.7	21.9	3.3	2.3	4.7	1	32.4	ICA100	edge connectivity
rfMRI_connectivity_ICA100_edge_1280	46.2	5.7	7.2	2.8	2.4	2.2	5	ICA100	edge connectivity
rfMRI_connectivity_ICA100_edge_1281	3.6	4.5	2.3	2.9	33.1	8.5	2.3	ICA100	edge connectivity
rfMRI_connectivity_ICA100_edge_1282	48.6	2	5.9	5.7	2.1	3.9	1.9	ICA100	edge connectivity
rfMRI_connectivity_ICA100_edge_1283	4.3	4.2	1.7	2.4	2.2	0.3	52.2	ICA100	edge connectivity
rfMRI_connectivity_ICA100_edge_1284	39.9	2.6	3.4	7.8	8.2	2.5	2.7	ICA100	edge connectivity
rfMRI_connectivity_ICA100_edge_1285	24.2	15.2	8.6	3	1.6	2.2	16.6	ICA100	edge connectivity
rfMRI_connectivity_ICA100_edge_1286	44.5	4.3	8.9	4.8	2.8	1.2	2.1	ICA100	edge connectivity
rfMRI_connectivity_ICA100_edge_1287	18.1	3.9	34.4	3	2.5	1.1	2.1	ICA100	edge connectivity
rfMRI_connectivity_ICA100_edge_1288	44.9	2.7	9.5	3.8	1.7	4.8	3.3	ICA100	edge connectivity
rfMRI_connectivity_ICA100_edge_1289	3.6	4.4	1.8	2.5	1.8	0.2	56.7	ICA100	edge connectivity
rfMRI_connectivity_ICA100_edge_1290	27.1	2.4	12	3.3	4.3	19.4	1.7	ICA100	edge connectivity
rfMRI_connectivity_ICA100_edge_1291	3	2.9	1.7	2.3	1.7	0.2	55.4	ICA100	edge connectivity
rfMRI_connectivity_ICA100_edge_1292	4.9	2.9	2	3.3	2	0.3	3.6	ICA100	edge connectivity
rfMRI_connectivity_ICA100_edge_1293	5.3	27.4	11.1	2.5	9.7	13.5	2.7	ICA100	edge connectivity
rfMRI_connectivity_ICA100_edge_1294	28.6	6.1	17.7	3.1	2.3	3	6.5	ICA100	edge connectivity
rfMRI_connectivity_ICA100_edge_1295	3	10.5	2.1	2.4	34.7	5.5	2.4	ICA100	edge connectivity
rfMRI_connectivity_ICA100_edge_1296	42.8	2.5	10.9	3.7	2	2	1.8	ICA100	edge connectivity
rfMRI_connectivity_ICA100_edge_1297	13.3	3.4	2.8	3.5	34.3	12.8	1.8	ICA100	edge connectivity
rfMRI_connectivity_ICA100_edge_1298	2.9	2.1	1.4	2.1	2.4	0.7	3.7	ICA100	edge connectivity
rfMRI_connectivity_ICA100_edge_1299	8.2	21.1	25.5	2.9	2.9	2.9	2.9	ICA100	edge connectivity
rfMRI_connectivity_ICA100_edge_1300	14.6	9.4	28.4	3.2	2.1	5.8	3.7	ICA100	edge connectivity
rfMRI_connectivity_ICA100_edge_1301	10.1	24	24.2	2.3	2.8	7.6	2.6	ICA100	edge connectivity
rfMRI_connectivity_ICA100_edge_1302	4.1	17	4.2	2.5	24.5	18.4	1.7	ICA100	edge connectivity
rfMRI_connectivity_ICA100_edge_1303	28.5	4.4	9.8	2.3	5	13.9	1.6	ICA100	edge connectivity
rfMRI_connectivity_ICA100_edge_1304	30.9	5.5	16.7	2.7	2.8	13.9	1.7	ICA100	edge connectivity
rfMRI_connectivity_ICA100_edge_1305	3.1	5.4	1.7	2.5	37.3	4.4	1.8	ICA100	edge connectivity
rfMRI_connectivity_ICA100_edge_1306	21.3	3.7	29.5	4.1	2.3	1.5	2.2	ICA100	edge connectivity
rfMRI_connectivity_ICA100_edge_1307	3.3	12.5	2	2.6	33.5	4.3	2.2	ICA100	edge connectivity
rfMRI_connectivity_ICA100_edge_1308	30.2	5	11.9	3.5	4.8	13.9	1.6	ICA100	edge connectivity
rfMRI_connectivity_ICA100_edge_1309	3.6	28.6	2.5	2.2	21.2	12.2	1.9	ICA100	edge connectivity
rfMRI_connectivity_ICA100_edge_1310	3.2	7.3	2.8	2.5	43.1	8.4	1.8	ICA100	edge connectivity
rfMRI_connectivity_ICA100_edge_1311	27	12.7	7.8	4	2.7	2.4	3.2	ICA100	edge connectivity
rfMRI_connectivity_ICA100_edge_1312	10.8	4.6	33.1	4.2	3	10	2.3	ICA100	edge connectivity
rfMRI_connectivity_ICA100_edge_1313	3.3	2.9	1.8	2.7	5.9	0.7	1.9	ICA100	edge connectivity
rfMRI_connectivity_ICA100_edge_1314	11.4	33.4	5.8	3.8	2.8	0.6	4.6	ICA100	edge connectivity
rfMRI_connectivity_ICA100_edge_1315	17.7	15.8	19.2	3	3	5.6	2.1	ICA100	edge connectivity
rfMRI_connectivity_ICA100_edge_1316	8	17.7	2.8	3.1	4	4.9	26.4	ICA100	edge connectivity
rfMRI_connectivity_ICA100_edge_1317	5.1	20.5	3.9	4.4	3.1	0.7	24.6	ICA100	edge connectivity
rfMRI_connectivity_ICA100_edge_1318	14.6	3.1	2.2	27.8	2.3	1.8	2.1	ICA100	edge connectivity
rfMRI_connectivity_ICA100_edge_1319	21	5.1	29.8	5.1	2	4.2	1.8	ICA100	edge connectivity
rfMRI_connectivity_ICA100_edge_1320	28.7	4.1	19.4	4.2	2	7.5	2.5	ICA100	edge connectivity
rfMRI_connectivity_ICA100_edge_1321	28	7.7	12.5	5.8	3	0.4	2.9	ICA100	edge connectivity
rfMRI_connectivity_ICA100_edge_1322	22.3	3.6	26.1	3.3	2.2	5.5	2.5	ICA100	edge connectivity
rfMRI_connectivity_ICA100_edge_1323	24.9	13.2	11.8	3.3	4.3	6.2	2.7	ICA100	edge connectivity
rfMRI_connectivity_ICA100_edge_1324	31	14.4	5.4	3.6	3.4	4.7	4	ICA100	edge connectivity
rfMRI_connectivity_ICA100_edge_1325	18.2	3.7	8.8	19.2	8.2	0.6	2.4	ICA100	edge connectivity
rfMRI_connectivity_ICA100_edge_1326	9.7	7.7	6.2	8.6	3.8	0.3	7.2	ICA100	edge connectivity
rfMRI_connectivity_ICA100_edge_1327	9.4	1.1	3.7	6.7	2.6	1.3	56	ICA100	edge connectivity
rfMRI_connectivity_ICA100_edge_1328	9.6	4.7	3.3	7.7	25.8	36.5	0.1	ICA100	edge connectivity
rfMRI_connectivity_ICA100_edge_1329	9.1	2.7	2.5	7.3	0.2	0.1	59.3	ICA100	edge connectivity
rfMRI_connectivity_ICA100_edge_1330	12	20.6	4.6	8.6	3.5	1	32.7	ICA100	edge connectivity
rfMRI_connectivity_ICA100_edge_1331	55.5	3.6	9	9.4	1	2.3	3.7	ICA100	edge connectivity
rfMRI_connectivity_ICA100_edge_1332	12.7	1.7	3.8	10.8	33.9	9	0.4	ICA100	edge connectivity
rfMRI_connectivity_ICA100_edge_1333	55.8	0.1	7.3	10.7	1.1	4.3	0.8	ICA100	edge connectivity
rfMRI_connectivity_ICA100_edge_1334	11.7	1.9	2.9	8.8	0.7	0.3	54	ICA100	edge connectivity
rfMRI_connectivity_ICA100_edge_1335	49.2	0.7	4.3	14.5	7.4	2.6	1.3	ICA100	edge connectivity
rfMRI_connectivity_ICA100_edge_1336	31.9	13.8	10	8.9	0.2	2.3	16	ICA100	edge connectivity
rfMRI_connectivity_ICA100_edge_1337	56.7	1.4	10.9	13.1	1	1.2	0.2	ICA100	edge connectivity
rfMRI_connectivity_ICA100_edge_1338	25.9	1.5	35.7	9.3	1.1	1.1	0.5	ICA100	edge connectivity
rfMRI_connectivity_ICA100_edge_1339	54.3	0.4	10.8	10.1	0.3	5.1	1.9	ICA100	edge connectivity
rfMRI_connectivity_ICA100_edge_1340	11.5	1.9	3.1	9.4	0.2	0.2	58.9	ICA100	edge connectivity
rfMRI_connectivity_ICA100_edge_1341	34.9	0.2	13.3	9.1	3.1	20.6	0.2	ICA100	edge connectivity
rfMRI_connectivity_ICA100_edge_1342	10.1	0.6	2.9	8.6	0.2	0.2	57.3	ICA100	edge connectivity
rfMRI_connectivity_ICA100_edge_1343	13	0.1	3.2	10.4	0.2	0.2	1.8	ICA100	edge connectivity
rfMRI_connectivity_ICA100_edge_1344	12.5	26.9	12.8	8.8	8.8	14.1	1.2	ICA100	edge connectivity
rfMRI_connectivity_ICA100_edge_1345	37.6	4	19.7	9.7	0.9	3.2	5.2	ICA100	edge connectivity
rfMRI_connectivity_ICA100_edge_1346	10.5	8.6	3.3	8.8	35.2	5.8	0.9	ICA100	edge connectivity
rfMRI_connectivity_ICA100_edge_1347	53.4	0.2	12.2	9.8	0.5	2.1	0.2	ICA100	edge connectivity
rfMRI_connectivity_ICA100_edge_1348	21.6	0.9	4.1	10.3	35.2	13.5	0.2	ICA100	edge connectivity
rfMRI_connectivity_ICA100_edge_1349	8.5	0.1	2.3	6.9	1.2	0.6	2.5	ICA100	edge connectivity
rfMRI_connectivity_ICA100_edge_1350	17.3	20	29.3	10.5	1.1	2.9	1.1	ICA100	edge connectivity
rfMRI_connectivity_ICA100_edge_1351	22	8	30.9	9.5	0.7	6.1	2.3	ICA100	edge connectivity
rfMRI_connectivity_ICA100_edge_1352	16.2	23.2	26.3	7.8	1.7	8	1.4	ICA100	edge connectivity
rfMRI_connectivity_ICA100_edge_1353	11.6	15.5	5.6	9	24.6	19.4	0.1	ICA100	edge connectivity
rfMRI_connectivity_ICA100_edge_1354	34.3	2.7	10.8	7.1	4.2	14.2	0.5	ICA100	edge connectivity
rfMRI_connectivity_ICA100_edge_1355	40	3.2	18.9	9.3	1.3	14.8	0.1	ICA100	edge connectivity
rfMRI_connectivity_ICA100_edge_1356	10.7	3.1	3	9.2	38	4.6	0.2	ICA100	edge connectivity
rfMRI_connectivity_ICA100_edge_1357	31.3	1.1	32.8	11.9	0.5	1.6	0.3	ICA100	edge connectivity
rfMRI_connectivity_ICA100_edge_1358	11.2	10.6	3.3	9.4	34.2	4.5	0.6	ICA100	edge connectivity
rfMRI_connectivity_ICA100_edge_1359	36.2	3.2	12.9	8.1	3.7	14.1	0.4	ICA100	edge connectivity
rfMRI_connectivity_ICA100_edge_1360	10.6	27.4	3.7	8.3	20.8	12.7	0.4	ICA100	edge connectivity
rfMRI_connectivity_ICA100_edge_1361	11.2	5.1	4.2	9.4	44.5	8.9	0.2	ICA100	edge connectivity
rfMRI_connectivity_ICA100_edge_1362	40.8	9.9	10.4	14.4	0.5	2.6	0.9	ICA100	edge connectivity
rfMRI_connectivity_ICA100_edge_1363	20.7	1.6	37.2	12.9	1.2	10.8	0.2	ICA100	edge connectivity
rfMRI_connectivity_ICA100_edge_1364	11.3	0.4	3.2	9.7	4.7	0.8	0.2	ICA100	edge connectivity
rfMRI_connectivity_ICA100_edge_1365	24.6	32.3	8.2	14.3	0.5	0.6	2.3	ICA100	edge connectivity
rfMRI_connectivity_ICA100_edge_1366	28.2	13.9	21.6	11	1.2	5.9	0.2	ICA100	edge connectivity
rfMRI_connectivity_ICA100_edge_1367	17.9	16.2	4.4	11.5	2.4	5.2	26.4	ICA100	edge connectivity
rfMRI_connectivity_ICA100_edge_1368	17.4	20.3	6.4	15.2	0.7	0.7	24	ICA100	edge connectivity
rfMRI_connectivity_ICA100_edge_1369	21.5	1.4	3.3	33.7	1	1.8	0.9	ICA100	edge connectivity
rfMRI_connectivity_ICA100_edge_1370	30.8	2.8	32.7	11.9	0.4	4.4	0.1	ICA100	edge connectivity
rfMRI_connectivity_ICA100_edge_1371	39.4	1.3	22.1	11.7	0.2	8.3	0.6	ICA100	edge connectivity
rfMRI_connectivity_ICA100_edge_1372	42.2	4.9	17.5	16.7	0.5	0.3	0.3	ICA100	edge connectivity
rfMRI_connectivity_ICA100_edge_1373	32.2	0.6	30	12	0.3	6.1	0.5	ICA100	edge connectivity
rfMRI_connectivity_ICA100_edge_1374	36.8	10.8	15.1	12.4	2.5	6.6	0.6	ICA100	edge connectivity
rfMRI_connectivity_ICA100_edge_1375	45	11.8	7.5	13.5	1.5	5	1.8	ICA100	edge connectivity
rfMRI_connectivity_ICA100_edge_1376	32.1	0.7	11	24.6	7.7	0.6	0.4	ICA100	edge connectivity
rfMRI_connectivity_ICA100_edge_1377	21.4	4.1	7.9	18.1	1.6	0.3	5.2	ICA100	edge connectivity
rfMRI_connectivity_ICA100_edge_1378	20.9	4.1	7.2	17.6	3	0.4	2.9	ICA100	edge connectivity
rfMRI_connectivity_ICA100_edge_1379	9.1	2.7	3.1	6.2	5.6	1.4	46	ICA100	edge connectivity
rfMRI_connectivity_ICA100_edge_1380	9.5	5.4	2.8	7	23.4	29	1.9	ICA100	edge connectivity
rfMRI_connectivity_ICA100_edge_1381	9	4	2.2	6.7	3.9	0.4	47.4	ICA100	edge connectivity
rfMRI_connectivity_ICA100_edge_1382	11.1	17.7	3.7	7.5	6.8	1.1	26.4	ICA100	edge connectivity
rfMRI_connectivity_ICA100_edge_1383	43.4	5	6.8	8	5.1	2.1	4.8	ICA100	edge connectivity
rfMRI_connectivity_ICA100_edge_1384	11.6	3.8	3	9	28.3	6.8	2.8	ICA100	edge connectivity
rfMRI_connectivity_ICA100_edge_1385	46.1	2	5.7	9.4	4.4	3.5	2.3	ICA100	edge connectivity
rfMRI_connectivity_ICA100_edge_1386	10.8	3.7	2.4	7.6	4.9	0.6	42.2	ICA100	edge connectivity
rfMRI_connectivity_ICA100_edge_1387	37.6	2.8	3.9	11.8	9.9	2.4	3.2	ICA100	edge connectivity
rfMRI_connectivity_ICA100_edge_1388	26.4	12.5	7.9	7.8	4.2	2.1	14	ICA100	edge connectivity
rfMRI_connectivity_ICA100_edge_1389	42	3.7	7.9	10.5	5.8	1.3	2.6	ICA100	edge connectivity
rfMRI_connectivity_ICA100_edge_1390	21.4	3.2	27.2	8.1	5.1	1.2	2.5	ICA100	edge connectivity
rfMRI_connectivity_ICA100_edge_1391	41.9	2.6	8.6	8.6	4.5	4.3	3.5	ICA100	edge connectivity
rfMRI_connectivity_ICA100_edge_1392	10.7	3.8	2.5	8.1	4.8	0.6	44.8	ICA100	edge connectivity
rfMRI_connectivity_ICA100_edge_1393	28.7	2.3	10.4	8.2	6.4	15.7	2.2	ICA100	edge connectivity
rfMRI_connectivity_ICA100_edge_1394	9.7	2.7	2.4	7.5	4.4	0.5	44.7	ICA100	edge connectivity
rfMRI_connectivity_ICA100_edge_1395	12.2	2.6	2.7	9.2	5.1	0.6	3.3	ICA100	edge connectivity
rfMRI_connectivity_ICA100_edge_1396	11.6	22.1	9.8	7.7	10.6	11	3	ICA100	edge connectivity
rfMRI_connectivity_ICA100_edge_1397	29.8	5.2	15	8.3	5.1	2.7	6	ICA100	edge connectivity
rfMRI_connectivity_ICA100_edge_1398	10.1	8.5	2.8	7.8	29.9	4.7	2.8	ICA100	edge connectivity
rfMRI_connectivity_ICA100_edge_1399	41	2.4	9.6	8.6	4.8	2	2.3	ICA100	edge connectivity
rfMRI_connectivity_ICA100_edge_1400	17.9	3	3.4	8.9	30	10.5	2.3	ICA100	edge connectivity
rfMRI_connectivity_ICA100_edge_1401	8.8	2	2.1	6.6	4.6	0.9	3.7	ICA100	edge connectivity
rfMRI_connectivity_ICA100_edge_1402	14.6	16.8	20.6	8.8	5.8	2.5	3.2	ICA100	edge connectivity
rfMRI_connectivity_ICA100_edge_1403	18.7	8.2	23.6	8.1	4.8	4.9	3.6	ICA100	edge connectivity
rfMRI_connectivity_ICA100_edge_1404	14.7	20	20.6	7	5	6.6	2.9	ICA100	edge connectivity
rfMRI_connectivity_ICA100_edge_1405	10.9	13.6	4.3	7.9	22.2	15	2.2	ICA100	edge connectivity
rfMRI_connectivity_ICA100_edge_1406	29.5	4	9	6.4	6.8	11.9	2	ICA100	edge connectivity
rfMRI_connectivity_ICA100_edge_1407	31.2	4.7	14.4	7.9	5.4	11.4	2.2	ICA100	edge connectivity
rfMRI_connectivity_ICA100_edge_1408	10.3	4.5	2.5	8.1	31.9	3.8	2.3	ICA100	edge connectivity
rfMRI_connectivity_ICA100_edge_1409	23.9	3.4	23.5	9.9	5.4	1.6	2.6	ICA100	edge connectivity
rfMRI_connectivity_ICA100_edge_1410	10.7	10.2	2.7	8.3	28.5	3.8	2.7	ICA100	edge connectivity
rfMRI_connectivity_ICA100_edge_1411	30.5	4.4	10.7	7.5	6.2	11.8	2	ICA100	edge connectivity
rfMRI_connectivity_ICA100_edge_1412	10.2	22.8	3	7.4	19.3	10.1	2.4	ICA100	edge connectivity
rfMRI_connectivity_ICA100_edge_1413	10.6	6.2	3.4	8.2	35.9	7.1	2.3	ICA100	edge connectivity
rfMRI_connectivity_ICA100_edge_1414	29.6	9.5	7	10.8	6.3	2.1	3.4	ICA100	edge connectivity
rfMRI_connectivity_ICA100_edge_1415	16.7	3.8	25.6	10.1	6.1	7.9	2.7	ICA100	edge connectivity
rfMRI_connectivity_ICA100_edge_1416	10.5	2.7	2.5	8.2	7.9	1	2.3	ICA100	edge connectivity
rfMRI_connectivity_ICA100_edge_1417	18.2	24.1	5.4	10.9	6.5	0.9	4.4	ICA100	edge connectivity
rfMRI_connectivity_ICA100_edge_1418	22	11.9	15.5	9.1	6	4.7	2.6	ICA100	edge connectivity
rfMRI_connectivity_ICA100_edge_1419	15	13.5	3.4	9.3	6.9	4.1	20.8	ICA100	edge connectivity
rfMRI_connectivity_ICA100_edge_1420	14.4	15.6	4.4	11.5	6.8	1	17.2	ICA100	edge connectivity
rfMRI_connectivity_ICA100_edge_1421	18.4	2.8	2.9	25.8	4.8	1.8	2.6	ICA100	edge connectivity
rfMRI_connectivity_ICA100_edge_1422	23.5	4.5	24.3	9.8	5	3.7	2.3	ICA100	edge connectivity
rfMRI_connectivity_ICA100_edge_1423	30.5	3.5	15.8	9.9	5.2	6.1	2.8	ICA100	edge connectivity
rfMRI_connectivity_ICA100_edge_1424	27.1	6.5	10.8	13	7	0.8	3.4	ICA100	edge connectivity
rfMRI_connectivity_ICA100_edge_1425	25.5	3.1	20.5	9.4	5.5	4.6	2.9	ICA100	edge connectivity
rfMRI_connectivity_ICA100_edge_1426	27	10.3	10	9.9	7.3	5	3.1	ICA100	edge connectivity
rfMRI_connectivity_ICA100_edge_1427	31.9	10.9	5.3	10.4	6.8	3.9	4	ICA100	edge connectivity
rfMRI_connectivity_ICA100_edge_1428	21.6	3.4	7.2	20.9	10.1	0.9	2.9	ICA100	edge connectivity
rfMRI_connectivity_ICA100_edge_1429	17.3	5.6	5.6	14.4	7.3	0.8	6.5	ICA100	edge connectivity
rfMRI_connectivity_ICA100_edge_1430	16.5	5.8	4.8	12.9	8.6	0.9	5.1	ICA100	edge connectivity
rfMRI_connectivity_ICA100_edge_1431	25.5	3.4	6.3	20.5	6.7	0.8	3.2	ICA100	edge connectivity
rfMRI_connectivity_ICA100_edge_1432	6.3	1.2	3	1.7	3	1.9	57.1	ICA100	edge connectivity
rfMRI_connectivity_ICA100_edge_1433	6.3	4.9	2.6	2.1	26.5	37.7	0.6	ICA100	edge connectivity
rfMRI_connectivity_ICA100_edge_1434	5.8	2.9	1.8	1.9	0.5	0.7	60.6	ICA100	edge connectivity
rfMRI_connectivity_ICA100_edge_1435	8.1	21.2	3.8	2.2	4	1.7	33.8	ICA100	edge connectivity
rfMRI_connectivity_ICA100_edge_1436	52.6	3.8	8.2	2.7	1.4	3.1	4.2	ICA100	edge connectivity
rfMRI_connectivity_ICA100_edge_1437	7.8	1.9	2.7	2.8	35.3	10.2	1.1	ICA100	edge connectivity
rfMRI_connectivity_ICA100_edge_1438	53.2	0.2	6.5	5.9	1.4	4.8	1.2	ICA100	edge connectivity
rfMRI_connectivity_ICA100_edge_1439	7.7	2.1	2	2.3	1.2	1.1	55.5	ICA100	edge connectivity
rfMRI_connectivity_ICA100_edge_1440	45.8	0.8	3.7	8.2	7.9	3.3	1.8	ICA100	edge connectivity
rfMRI_connectivity_ICA100_edge_1441	28.6	14.2	9.4	3	0.6	3	16.6	ICA100	edge connectivity
rfMRI_connectivity_ICA100_edge_1442	52.8	1.6	9.8	4.9	1.6	2.2	0.9	ICA100	edge connectivity
rfMRI_connectivity_ICA100_edge_1443	22.1	1.7	35.6	2.8	1.5	1.9	1	ICA100	edge connectivity
rfMRI_connectivity_ICA100_edge_1444	50.8	0.6	10.2	3.8	0.7	5.9	2.4	ICA100	edge connectivity
rfMRI_connectivity_ICA100_edge_1445	7.2	2.2	2.2	2.5	0.7	1	60.5	ICA100	edge connectivity
rfMRI_connectivity_ICA100_edge_1446	31.7	0.3	12.9	3.3	3.5	21.2	0.7	ICA100	edge connectivity
rfMRI_connectivity_ICA100_edge_1447	6.2	0.8	2	2.2	0.6	0.9	58.8	ICA100	edge connectivity
rfMRI_connectivity_ICA100_edge_1448	8.6	0.3	2.2	3.2	0.7	1.1	2.4	ICA100	edge connectivity
rfMRI_connectivity_ICA100_edge_1449	8.8	27.5	12.1	2.4	9.3	15.1	1.7	ICA100	edge connectivity
rfMRI_connectivity_ICA100_edge_1450	33.9	4.2	19.3	3.1	1.4	4	5.8	ICA100	edge connectivity
rfMRI_connectivity_ICA100_edge_1451	6.5	8.9	2.5	2.3	36.4	6.6	1.5	ICA100	edge connectivity
rfMRI_connectivity_ICA100_edge_1452	49.5	0.3	11.8	3.7	0.9	2.9	0.7	ICA100	edge connectivity
rfMRI_connectivity_ICA100_edge_1453	17.8	1.1	3.2	3.4	36.1	14.5	0.7	ICA100	edge connectivity
rfMRI_connectivity_ICA100_edge_1454	5.4	0.2	1.6	1.9	1.5	1.2	3	ICA100	edge connectivity
rfMRI_connectivity_ICA100_edge_1455	12.7	20.5	28.8	2.7	1.7	3.9	1.8	ICA100	edge connectivity
rfMRI_connectivity_ICA100_edge_1456	18.7	8.2	30.5	3.2	1.1	6.8	2.8	ICA100	edge connectivity
rfMRI_connectivity_ICA100_edge_1457	13.4	23.4	25.8	2.3	2	8.6	1.8	ICA100	edge connectivity
rfMRI_connectivity_ICA100_edge_1458	7.6	15.9	4.7	2.4	25.4	20.5	0.6	ICA100	edge connectivity
rfMRI_connectivity_ICA100_edge_1459	31.8	2.8	10.3	2.3	4.5	14.9	0.9	ICA100	edge connectivity
rfMRI_connectivity_ICA100_edge_1460	36.6	3.4	18.2	2.6	1.8	15.6	0.6	ICA100	edge connectivity
rfMRI_connectivity_ICA100_edge_1461	6.6	3.3	2.1	2.5	39.2	5.4	0.7	ICA100	edge connectivity
rfMRI_connectivity_ICA100_edge_1462	27.1	1.3	32.1	4.2	1	2.6	0.9	ICA100	edge connectivity
rfMRI_connectivity_ICA100_edge_1463	6.9	11	2.4	2.5	35.3	5.4	1.2	ICA100	edge connectivity
rfMRI_connectivity_ICA100_edge_1464	33.6	3.4	12.3	3.5	4.1	14.8	0.8	ICA100	edge connectivity
rfMRI_connectivity_ICA100_edge_1465	6.8	28.1	2.8	2.1	21.6	13.5	0.9	ICA100	edge connectivity
rfMRI_connectivity_ICA100_edge_1466	6.9	5.4	3.3	2.5	45.9	9.9	0.8	ICA100	edge connectivity
rfMRI_connectivity_ICA100_edge_1467	35.5	10.4	9.1	4.1	1.2	3.8	1.7	ICA100	edge connectivity
rfMRI_connectivity_ICA100_edge_1468	16	1.9	36.7	4.2	1.8	11.9	0.9	ICA100	edge connectivity
rfMRI_connectivity_ICA100_edge_1469	7	0.5	2.2	2.6	5.3	1.6	0.8	ICA100	edge connectivity
rfMRI_connectivity_ICA100_edge_1470	18.4	33.5	6.9	3.8	1.2	1.9	3.2	ICA100	edge connectivity
rfMRI_connectivity_ICA100_edge_1471	23.4	14.3	21.1	3	1.8	6.9	0.8	ICA100	edge connectivity
rfMRI_connectivity_ICA100_edge_1472	12.9	16.8	3.4	3.1	3	6.3	27.7	ICA100	edge connectivity
rfMRI_connectivity_ICA100_edge_1473	10.9	21.2	5	4.4	1.4	2	25.5	ICA100	edge connectivity
rfMRI_connectivity_ICA100_edge_1474	18.2	1.5	2.6	29.3	1.4	2.4	1.2	ICA100	edge connectivity
rfMRI_connectivity_ICA100_edge_1475	26.9	3	32.1	5.1	0.9	5.2	0.7	ICA100	edge connectivity
rfMRI_connectivity_ICA100_edge_1476	34.6	1.5	21.4	4.4	0.8	9.3	1.3	ICA100	edge connectivity
rfMRI_connectivity_ICA100_edge_1477	36.4	5.3	16.4	5.9	1.3	1.6	1.2	ICA100	edge connectivity
rfMRI_connectivity_ICA100_edge_1478	27.3	0.8	28.9	3.4	0.9	7.3	1.2	ICA100	edge connectivity
rfMRI_connectivity_ICA100_edge_1479	31.9	11.2	14.2	3.3	3.1	7.8	1.4	ICA100	edge connectivity
rfMRI_connectivity_ICA100_edge_1480	39.8	12.4	6.3	3.6	2.2	6.3	2.7	ICA100	edge connectivity
rfMRI_connectivity_ICA100_edge_1481	25.3	0.9	9.9	19.9	7.7	1.6	1.1	ICA100	edge connectivity
rfMRI_connectivity_ICA100_edge_1482	15.7	4.4	6.9	8.6	2.3	1.4	6.1	ICA100	edge connectivity
rfMRI_connectivity_ICA100_edge_1483	14.8	4.4	6	7.6	3.8	1.6	3.8	ICA100	edge connectivity
rfMRI_connectivity_ICA100_edge_1484	26.8	0.4	8.2	19.9	1.4	1.9	1.3	ICA100	edge connectivity
rfMRI_connectivity_ICA100_edge_1485	21.2	3.6	5.7	13.7	7.4	1.7	3.8	ICA100	edge connectivity

## Sheet: Table S4
Supplemental Table 4. Genetic covariance results for cross-sectional memory performance in all individuals with APOE region.
annot_name	rho	rho_corrected	se_rho	pvalue_cov	pvalue_corrected_cov	p_FDR_post_cutoff	pass_cutoff	p_FDR_pre_cutoff	corr	se_corr	corr_corrected	se_corr_corrected	pvalue_corr	pvalue_corrected_corr	h2_1	h2_2	p	p0	modality
rfMRI_connectivity_ICA100_edge_158	0.0221493	0.0391678	0.00795511	0.00536445	8.49647e-07	0.00217439	yes	0.00147917	0.289889	0.0996298	0.512641	0.105204	0.00361823	1.10013e-06	0.0976378	0.0597974	4267796	4267796	resting_state_edge
aparc-a2009s_rh_area_S-circular-insula-ant	0.023312	0.0396047	0.0082456	0.00469561	1.56206e-06	0.00217439	yes	0.00147917	0.205812	0.0746676	0.349653	0.0787078	0.00584466	8.89504e-06	0.0976378	0.131417	4267796	4267796	structural
rfMRI_connectivity_ICA100_edge_101	-0.00087006	0.0438701	0.00933176	0.925716	2.58692e-06	0.00240066	yes	0.00159071	-0.011088	0.121338	0.557876	0.12182	0.92719	4.66083e-06	0.0976378	0.0633452	4267796	4267796	resting_state_edge
rfMRI_connectivity_ICA25_edge_53	0.0315565	0.0373996	0.00834922	0.000157094	7.48508e-06	0.00520961	yes	0.00277846	0.533991	0.152903	0.632869	0.159418	0.000478767	7.191e-05	0.0976378	0.0357788	4267796	4267796	resting_state_edge
aparc-DKTatlas_lh_thickness_lingual	-0.000458803	-0.0375805	0.00884668	0.958639	2.15713e-05	0.00751835	yes	0.00578085	-0.00377015	0.0731883	-0.309164	0.0750069	0.958917	3.75915e-05	0.0976378	0.151345	4267796	4267796	structural
aparc-Desikan_lh_thickness_lingual	6.03891e-05	-0.0374984	0.00883172	0.994544	2.17743e-05	0.00751835	yes	0.00578085	0.000502076	0.0732044	-0.308935	0.0747856	0.994528	3.61274e-05	0.0976378	0.150908	4267796	4267796	structural
rfMRI_connectivity_ICA100_edge_12	0.00146219	0.0372473	0.00879131	0.867903	2.26701e-05	0.00751835	yes	0.00578085	0.0249431	0.151674	0.636163	0.161391	0.869376	8.08916e-05	0.0976378	0.0351216	4267796	4267796	resting_state_edge
IDP_T1_FAST_ROIs_L_cing_gyrus_ant	-0.000109122	0.0373431	0.0088227	0.990132	2.30981e-05	0.00751835	yes	0.00578085	-0.000988262	0.0802705	0.336544	0.0823332	0.990177	4.35885e-05	0.0976378	0.126114	4267796	4267796	structural
IDP_T1_FIRST_right_putamen_volume	0.0267981	0.0417229	0.00988424	0.00670414	2.4305e-05	0.00751835	yes	0.00578085	0.167813	0.0595543	0.261279	0.0595444	0.00483525	1.14417e-05	0.0976378	0.261185	4267796	4267796	structural
rfMRI_connectivity_ICA100_edge_345	-9.12605e-05	-0.0328828	0.00797373	0.990868	3.72523e-05	0.00987647	yes	0.0075551	-0.00128267	0.112971	-0.463595	0.124608	0.990941	0.000198875	0.0976378	0.0515396	4267796	4267796	resting_state_edge
rfMRI_connectivity_ICA100_edge_834	0.0150536	0.0315347	0.00769264	0.0503606	4.14332e-05	0.00987647	yes	0.00768999	0.316076	0.176272	0.662128	0.218664	0.0729546	0.0024613	0.0976378	0.0232499	4267796	4267796	resting_state_edge
rfMRI_connectivity_ICA100_edge_867	0.00936896	0.0306027	0.00750863	0.212119	4.58817e-05	0.00987647	yes	0.00779638	0.231416	0.185803	0.756058	0.280307	0.212951	0.00699152	0.0976378	0.016806	4267796	4267796	resting_state_edge
rfMRI_connectivity_ICA100_edge_467	-0.000281127	-0.0309287	0.0075983	0.970486	4.6917e-05	0.00987647	yes	0.00779638	-0.00539218	0.146363	-0.593544	0.180804	0.970612	0.00102782	0.0976378	0.0278244	4267796	4267796	resting_state_edge
rfMRI_connectivity_ICA100_edge_804	-2.84605e-05	-0.0322862	0.00795776	0.997146	4.96661e-05	0.00987647	yes	0.00779638	-0.00053764	0.150043	-0.606039	0.186204	0.997141	0.00113507	0.0976378	0.0290817	4267796	4267796	resting_state_edge
rfMRI_connectivity_ICA100_edge_1176	0.0147158	0.0361197	0.00895959	0.100494	5.54453e-05	0.0102907	yes	0.00779638	0.196233	0.11467	0.481692	0.117539	0.0870289	4.1648e-05	0.0976378	0.0575985	4267796	4267796	resting_state_edge
aparc-Desikan_lh_thickness_superiorfrontal	0.000809698	-0.0340827	0.00849267	0.924044	5.99049e-05	0.0104235	yes	0.00794168	0.00594576	0.0627125	-0.250325	0.0676279	0.924466	0.000214317	0.0976378	0.189887	4267796	4267796	structural
aparc-DKTatlas_lh_thickness_superiorfrontal	0.000379472	-0.034485	0.00866109	0.965053	6.84518e-05	0.01121	yes	0.00846977	0.00282048	0.0647739	-0.256489	0.0703131	0.965268	0.000264477	0.0976378	0.185168	4267796	4267796	structural
rfMRI_connectivity_ICA25_edge_68	-0.0209064	-0.0317175	0.00803904	0.00930591	7.96568e-05	0.0123202	yes	0.00924018	-0.387791	0.162262	-0.588328	0.179333	0.0168529	0.00103568	0.0976378	0.0297799	4267796	4267796	resting_state_edge
rfMRI_connectivity_ICA100_edge_1154	0.0178286	0.0342559	0.00871535	0.0407899	8.47616e-05	0.0124198	yes	0.00953439	0.270287	0.133533	0.519339	0.143971	0.0429581	0.000309473	0.0976378	0.0445722	4267796	4267796	resting_state_edge
rfMRI_connectivity_ICA25_edge_146	-0.00161468	-0.0324218	0.00828028	0.84539	9.01994e-05	0.0125558	yes	0.00956629	-0.0223165	0.114867	-0.448305	0.12069	0.845956	0.000203594	0.0976378	0.0535788	4267796	4267796	resting_state_edge
rfMRI_connectivity_ICA25_edge_162	-2.54529e-05	0.0345808	0.00887086	0.997711	9.68903e-05	0.0128449	yes	0.00999047	-0.000591754	0.200423	0.760193	0.24995	0.997644	0.0023549	0.0976378	0.0212096	4267796	4267796	resting_state_edge
ThalamNuclei_rh_volume_LGN	0.0145762	0.0366331	0.00949677	0.124818	0.000114585	0.0145002	yes	0.0114957	0.111846	0.070999	0.28111	0.0700351	0.115184	5.97392e-05	0.0976378	0.17394	4267796	4267796	structural
rfMRI_connectivity_ICA100_edge_1074	0.0230665	0.0318313	0.00832574	0.00559688	0.000131714	0.0159431	yes	0.0125365	0.276549	0.0980191	0.381635	0.0991147	0.00478172	0.000117905	0.0976378	0.0712589	4267796	4267796	resting_state_edge
aparc-DKTatlas_rh_thickness_lingual	-0.0025683	-0.0328655	0.00871404	0.7682	0.000162234	0.0178329	yes	0.0147296	-0.020493	0.0697479	-0.262279	0.0712802	0.768899	0.000233644	0.0976378	0.160833	4267796	4267796	structural
rfMRI_connectivity_ICA100_edge_607	-0.000495254	-0.0335162	0.00891176	0.955682	0.000169308	0.0178329	yes	0.0147837	-0.00547052	0.098979	-0.370521	0.104922	0.955924	0.000413365	0.0976378	0.083818	4267796	4267796	resting_state_edge
rfMRI_connectivity_ICA100_edge_1332	0.00151377	0.0299461	0.00796857	0.849334	0.000171255	0.0178329	yes	0.0147837	0.0338376	0.179348	0.66951	0.237914	0.850351	0.00489161	0.0976378	0.0205081	4267796	4267796	resting_state_edge
rfMRI_connectivity_ICA100_edge_1082	-0.015649	-0.0289847	0.00776898	0.0439788	0.000190856	0.0178329	yes	0.0155466	-0.29242	0.151693	-0.541617	0.168367	0.053891	0.0012959	0.0976378	0.029344	4267796	4267796	resting_state_edge
rfMRI_connectivity_ICA100_edge_853	-0.0224288	-0.0266286	0.0071551	0.00172052	0.000197946	0.0178329	yes	0.0155466	-0.397646	0.142945	-0.472105	0.149047	0.00540572	0.00153762	0.0976378	0.0325974	4267796	4267796	resting_state_edge
aparc-a2009s_lh_thickness_G-front-sup	-0.00037412	-0.0325079	0.00874064	0.965859	0.000199877	0.0178329	yes	0.0155466	-0.00273469	0.0642564	-0.237501	0.0687922	0.966053	0.000555524	0.0976378	0.191905	4267796	4267796	structural
rfMRI_connectivity_ICA100_edge_189	-0.0104682	-0.0270829	0.00729003	0.151013	0.000203155	0.0178329	yes	0.0155466	-0.138097	0.095862	-0.35729	0.0999366	0.149702	0.000350007	0.0976378	0.0588565	4267796	4267796	resting_state_edge
aparc-Desikan_rh_thickness_lingual	-0.00260095	-0.0325363	0.0087707	0.76681	0.000207536	0.0178329	yes	0.0155466	-0.0207741	0.0702706	-0.259911	0.0716502	0.767512	0.000286172	0.0976378	0.160512	4267796	4267796	structural
rfMRI_connectivity_ICA100_edge_838	0.00023066	0.0295299	0.00797371	0.976922	0.00021272	0.0178329	yes	0.0155466	0.00318284	0.110953	0.408325	0.118061	0.977115	0.000543002	0.0976378	0.0535779	4267796	4267796	resting_state_edge
aseg_rh_volume_Putamen	0.0239987	0.036699	0.0099139	0.01549	0.000214096	0.0178329	yes	0.0155466	0.137591	0.0566204	0.210407	0.0573269	0.0150966	0.00024227	0.0976378	0.311607	4267796	4267796	structural
aseg_global_volume_SubCortGray	0.0350934	0.0421498	0.0113997	0.00208088	0.000217787	0.0178329	yes	0.0155466	0.205298	0.0635548	0.24658	0.0633575	0.00123683	9.94666e-05	0.0976378	0.299275	4267796	4267796	structural
rfMRI_connectivity_ICA100_edge_753	-0.0249918	-0.0292039	0.00793467	0.00163442	0.000232731	0.0185121	yes	0.0163	-0.347485	0.119809	-0.406051	0.12295	0.00372771	0.000958037	0.0976378	0.0529919	4267796	4267796	resting_state_edge
aparc-a2009s_rh_thickness_G-oc-temp-med-Lingual	-0.00204441	-0.0328092	0.00901447	0.820585	0.000273048	0.0211157	yes	0.017475	-0.0177108	0.0784852	-0.284311	0.0789356	0.821467	0.000316009	0.0976378	0.136403	4267796	4267796	structural
rfMRI_connectivity_ICA100_edge_1138	0.00116154	0.0263657	0.0073331	0.874145	0.000323849	0.0243675	yes	0.0203751	0.0132926	0.084011	0.301833	0.0864996	0.87428	0.00048407	0.0976378	0.0781601	4267796	4267796	resting_state_edge
ThalamNuclei_lh_volume_VM	0.029749	0.0291476	0.00816628	0.000269579	0.000357976	0.0262265	yes	0.0221468	0.213697	0.0588507	0.209377	0.0587913	0.000282138	0.000368928	0.0976378	0.198501	4267796	4267796	structural
rfMRI_connectivity_ICA25_edge_93	0.0107694	0.0237712	0.00667752	0.106792	0.000371013	0.0262641	yes	0.0225771	0.195238	0.124007	0.430954	0.137846	0.115393	0.00176994	0.0976378	0.0311743	4267796	4267796	resting_state_edge
rfMRI_connectivity_ICA100_edge_766	-0.012002	-0.0296311	0.00833403	0.149834	0.000377358	0.0262641	yes	0.0225928	-0.124556	0.0883417	-0.307507	0.093889	0.15856	0.00105582	0.0976378	0.0951129	4267796	4267796	resting_state_edge
rfMRI_connectivity_ICA100_edge_70	-0.026074	-0.0271255	0.00770466	0.000713911	0.000430473	0.0286674	yes	0.025114	-0.44891	0.148553	-0.467015	0.149821	0.00251208	0.00182607	0.0976378	0.0345645	4267796	4267796	resting_state_edge
rfMRI_connectivity_ICA100_edge_770	-0.00191842	0.0327402	0.00930355	0.836633	0.000433	0.0286674	yes	0.025114	-0.0268016	0.133679	0.456878	0.12563	0.841096	0.00027617	0.0976378	0.0526018	4267796	4267796	resting_state_edge
aparc-a2009s_lh_thickness_G-cuneus	-0.0149488	-0.0342464	0.00974798	0.125146	0.00044278	0.0286674	yes	0.0252861	-0.122104	0.0789711	-0.279743	0.0790852	0.122059	0.000404337	0.0976378	0.153505	4267796	4267796	structural
ThalamNuclei_lh_volume_VA	0.0324224	0.0366858	0.0105224	0.00206123	0.000489489	0.0309713	yes	0.0275301	0.195085	0.0609145	0.22074	0.060898	0.00136189	0.000289245	0.0976378	0.282902	4267796	4267796	structural
aparc-a2009s_rh_area_G-temp-sup-Plan-tempo	0.0261886	0.0341062	0.00983126	0.0077262	0.000522081	0.0316729	yes	0.0281536	0.2221	0.0836303	0.289251	0.0844078	0.00791345	0.000610675	0.0976378	0.142409	4267796	4267796	structural
aparc-DKTatlas_lh_thickness_parsopercularis	-0.00375932	-0.0321497	0.009269	0.685052	0.00052333	0.0316729	yes	0.0281536	-0.0327784	0.0813435	-0.280336	0.0846824	0.686976	0.000931495	0.0976378	0.134721	4267796	4267796	structural
ThalamNuclei_rh_volume_Pt	0.0364427	0.035156	0.0101788	0.000343281	0.000552687	0.0320349	yes	0.0288954	0.26483	0.070488	0.255479	0.070497	0.000171897	0.000290112	0.0976378	0.193947	4267796	4267796	structural
ThalamNuclei_rh_volume_PuL	0.0262294	0.031165	0.00904208	0.00372196	0.000567554	0.0320349	yes	0.0290516	0.184788	0.0634699	0.21956	0.0638361	0.00359789	0.000582929	0.0976378	0.206367	4267796	4267796	structural
aparc-a2009s_lh_thickness_G-oc-temp-med-Lingual	0.002028	-0.0311	0.0090279	0.822262	0.000571328	0.0320349	yes	0.0290516	0.0172937	0.0779341	-0.265094	0.0768768	0.82439	0.000564131	0.0976378	0.140972	4267796	4267796	structural
rfMRI_connectivity_ICA100_edge_781	0.0015791	0.0289659	0.00841766	0.851195	0.000579373	0.0320349	yes	0.0290626	0.0232204	0.124395	0.426094	0.130468	0.851923	0.00109123	0.0976378	0.0473407	4267796	4267796	resting_state_edge
rfMRI_connectivity_ICA100_edge_1095	0.00258159	-0.0302104	0.00878874	0.768958	0.000587325	0.0320349	yes	0.0290687	0.0632659	0.23238	-0.738988	0.253026	0.785428	0.00349352	0.0976378	0.0171321	4267796	4267796	resting_state_edge
aparc-Desikan_lh_thickness_cuneus	-0.0129085	-0.0309523	0.0090325	0.152972	0.00061081	0.0320349	yes	0.0295468	-0.101738	0.0712254	-0.243957	0.0723976	0.153179	0.000752558	0.0976378	0.164884	4267796	4267796	structural
rfMRI_connectivity_ICA100_edge_1102	0.0109963	0.0245851	0.00718373	0.125839	0.000620866	0.0320349	yes	0.0295468	0.122262	0.0788784	0.273359	0.0801089	0.121139	0.000644071	0.0976378	0.0828525	4267796	4267796	resting_state_edge
rfMRI_connectivity_ICA100_edge_800	0.000979804	0.0291213	0.00850975	0.908335	0.000621367	0.0320349	yes	0.0295468	0.0201172	0.178537	0.598984	0.208988	0.910285	0.00415545	0.0976378	0.0242254	4267796	4267796	resting_state_edge
aseg_lh_volume_Thalamus-Proper	0.028869	0.0344047	0.0100733	0.0041583	0.000636785	0.0322329	yes	0.0295468	0.184853	0.0629979	0.2203	0.0630654	0.00334338	0.000477263	0.0976378	0.24981	4267796	4267796	structural
rfMRI_connectivity_ICA100_edge_1018	-0.0165546	-0.0296069	0.00874358	0.0583128	0.000708861	0.0347285	yes	0.0314537	-0.289596	0.155018	-0.51794	0.166896	0.0617428	0.00191332	0.0976378	0.0334792	4267796	4267796	resting_state_edge
rfMRI_connectivity_ICA100_edge_1326	0.00395604	0.0286304	0.008458	0.63998	0.000711775	0.0347285	yes	0.0314537	0.0876253	0.190045	0.634322	0.246433	0.644743	0.0100526	0.0976378	0.0208864	4267796	4267796	resting_state_edge
rfMRI_connectivity_ICA100_edge_300	0.00372471	0.0246288	0.00728551	0.609176	0.000723511	0.0347285	yes	0.0315962	0.0367485	0.0719828	0.242998	0.0747372	0.609688	0.0011485	0.0976378	0.105223	4267796	4267796	resting_state_edge
rfMRI_connectivity_ICA100_edge_52	0.0262254	0.0283894	0.00843377	0.00187356	0.00076223	0.0359669	yes	0.0325218	0.288928	0.092066	0.312769	0.0924231	0.0016995	0.000714123	0.0976378	0.0843901	4267796	4267796	resting_state_edge
IDP_T1_FAST_ROIs_R_temporal_pole	-0.00354493	0.0275143	0.00819592	0.665361	0.000787717	0.0361825	yes	0.0331227	-0.0276512	0.0644198	0.214597	0.0654787	0.667753	0.00104786	0.0976378	0.168381	4267796	4267796	structural
aparc-Desikan_lh_thickness_parsopercularis	-0.00478217	-0.0321138	0.00957242	0.617372	0.00079416	0.0361825	yes	0.0331227	-0.0408141	0.0822442	-0.274094	0.0849904	0.619714	0.00125971	0.0976378	0.14061	4267796	4267796	structural
aparc-a2009s_lh_area_G-occipital-middle	-4.97299e-05	0.0489094	0.0145963	0.997282	0.000805789	0.0361825	yes	0.0332343	-0.000449582	0.124863	0.383537	0.0927288	0.997127	3.53232e-05	0.0976378	0.166547	4267796	4267796	structural
aparc-DKTatlas_rh_thickness_fusiform	0.000192869	-0.0373085	0.0111543	0.986204	0.000823552	0.0363932	yes	0.0335937	0.00153946	0.0912317	-0.294303	0.0844614	0.986537	0.000493108	0.0976378	0.164599	4267796	4267796	structural
BA-exvivo_rh_thickness_V2	-0.0103106	-0.0320519	0.00960348	0.282987	0.000845252	0.0367684	yes	0.0341041	-0.0735052	0.0678401	-0.228519	0.0668398	0.278583	0.000628738	0.0976378	0.201496	4267796	4267796	structural
rfMRI_connectivity_ICA100_edge_118	0.00394502	0.0270521	0.00813595	0.627756	0.00088414	0.0374569	yes	0.0346969	0.0946186	0.19771	0.648932	0.249175	0.632243	0.00920574	0.0976378	0.0178161	4267796	4267796	resting_state_edge
aseg_rh_volume_Thalamus-Proper	0.0278281	0.0338383	0.0101806	0.00626765	0.000887986	0.0374569	yes	0.0346969	0.169322	0.0593449	0.205894	0.0590829	0.00432836	0.000492456	0.0976378	0.276645	4267796	4267796	structural
rfMRI_connectivity_ICA100_edge_905	0.0146972	0.0294245	0.00890413	0.0988189	0.000951137	0.0394928	yes	0.0363982	0.230371	0.137248	0.46124	0.14204	0.0932493	0.00116523	0.0976378	0.0416915	4267796	4267796	resting_state_edge
rfMRI_connectivity_ICA25_edge_39	-0.0121546	-0.0333855	0.0101148	0.229494	0.000964623	0.0394928	yes	0.0365376	-0.2059	0.18639	-0.565531	0.220165	0.269302	0.0102091	0.0976378	0.0357141	4267796	4267796	resting_state_edge
rfMRI_connectivity_ICA100_edge_552	0.00201907	-0.0273764	0.00836992	0.809378	0.00107243	0.0432701	yes	0.0398085	0.024864	0.104472	-0.336943	0.10217	0.811884	0.000974257	0.0976378	0.0676193	4267796	4267796	resting_state_edge
aparc-Desikan_rh_thickness_cuneus	-0.0103227	-0.0261971	0.00807627	0.201194	0.00117984	0.0461389	yes	0.0417862	-0.0807964	0.0633713	-0.205049	0.0647542	0.20232	0.00154246	0.0976378	0.167192	4267796	4267796	structural
rfMRI_connectivity_ICA100_edge_790	-0.029126	-0.0279431	0.008623	0.000730906	0.00119306	0.0461389	yes	0.0417862	-0.434362	0.127833	-0.41672	0.127277	0.000679085	0.00105995	0.0976378	0.0460608	4267796	4267796	resting_state_edge
IDP_T1_FAST_ROIs_R_inf_temp_gyrus_tempocc	-0.0195851	-0.0261062	0.00805626	0.0150556	0.00119325	0.0461389	yes	0.0417862	-0.166705	0.0669919	-0.222215	0.0670466	0.0128305	0.000918628	0.0976378	0.141367	4267796	4267796	structural
ThalamNuclei_lh_volume_Whole-thalamus	0.0257577	0.032218	0.00996807	0.00976551	0.00122874	0.0468604	yes	0.0418447	0.15581	0.0587261	0.194891	0.0586754	0.00797393	0.000895304	0.0976378	0.279907	4267796	4267796	structural
ThalamNuclei_rh_volume_VPL	0.0356407	0.0353928	0.0109777	0.00116771	0.00126383	0.0475473	yes	0.0426485	0.231767	0.0675705	0.230155	0.0675828	0.000603562	0.000660365	0.0976378	0.242201	4267796	4267796	structural
IDP_dMRI_TBSS_MO_Fornix_cres+Stria_terminalis_R	0.00406595	0.0299196	0.00929743	0.66188	0.00129066	0.0479091	yes	0.0431614	0.0286845	0.065598	0.211133	0.0639306	0.661911	0.000958137	0.0976378	0.205684	4267796	4267796	diffusion
rfMRI_connectivity_ICA100_edge_656	0.00840916	0.0250214	0.00780579	0.281348	0.00134834	0.0493918	yes	0.0446879	0.132137	0.12523	0.393164	0.136736	0.291358	0.00403596	0.0976378	0.0414946	4267796	4267796	resting_state_edge
aparc-DKTatlas_rh_thickness_cuneus	-0.00807467	-0.0269508	0.00843233	0.338272	0.00139288	0.0499937	yes	0.0457554	-0.0627352	0.06584	-0.209395	0.067515	0.340669	0.00192567	0.0976378	0.169682	4267796	4267796	structural
aparc-a2009s_rh_area_G-pariet-inf-Angular	-0.000901243	0.0311226	0.00975632	0.9264	0.00142273	0.0499937	yes	0.0459866	-0.00788427	0.0873303	0.271958	0.0861656	0.928064	0.00159827	0.0976378	0.134144	4267796	4267796	structural
rfMRI_connectivity_ICA100_edge_439	0.00523144	0.0258223	0.00810771	0.51877	0.00144802	0.0499937	yes	0.0459866	0.114667	0.178358	0.566127	0.209712	0.520287	0.00694346	0.0976378	0.0213234	4267796	4267796	resting_state_edge
BA-exvivo_lh_thickness_V2	-0.00638839	-0.0310964	0.00976458	0.512956	0.00144947	0.0499937	yes	0.0459866	-0.0484001	0.0740039	-0.235637	0.0716836	0.513098	0.00101195	0.0976378	0.178373	4267796	4267796	structural
aparc-a2009s_rh_thickness_G-cuneus	-0.0115906	-0.0255086	0.00802555	0.148679	0.00148081	0.0499937	yes	0.0462752	-0.0963082	0.0668905	-0.211958	0.0683554	0.149927	0.00192984	0.0976378	0.148354	4267796	4267796	structural
aparc-a2009s_rh_area_S-temporal-inf	-0.00147849	0.0345894	0.0108879	0.891985	0.00148873	0.0499937	yes	0.0462752	-0.0131608	0.101553	0.307269	0.0898775	0.896886	0.000629078	0.0976378	0.129789	4267796	4267796	structural
rfMRI_connectivity_ICA100_edge_205	-0.0137349	-0.0249428	0.00785911	0.0805254	0.00150489	0.0499937	yes	0.0462752	-0.162276	0.093413	-0.294698	0.0959941	0.0823532	0.00214085	0.0976378	0.0733805	4267796	4267796	resting_state_edge
ThalamNuclei_lh_volume_PuL	0.0251447	0.0334329	0.0105365	0.0170122	0.00150843	0.0499937	yes	0.0462752	0.180793	0.0729985	0.24039	0.0725452	0.0132615	0.000920848	0.0976378	0.198111	4267796	4267796	structural
aparc-a2009s_lh_volume_S-orbital-H-Shaped	0.0188914	0.0288299	0.00910352	0.0379706	0.00154073	0.0502611	yes	0.0468787	0.140446	0.0668934	0.214336	0.0671675	0.0357688	0.00141749	0.0976378	0.185313	4267796	4267796	structural
rfMRI_connectivity_ICA25_edge_157	0.00961784	0.0231267	0.00731814	0.188763	0.00157665	0.0502611	yes	0.0471785	0.191025	0.148569	0.459341	0.166946	0.198526	0.00593362	0.0976378	0.0259773	4267796	4267796	resting_state_edge
rfMRI_connectivity_ICA100_edge_787	-0.0191517	-0.0232923	0.00737482	0.00940675	0.00158665	0.0502611	yes	0.0471785	-0.454557	0.210587	-0.552833	0.226262	0.0308873	0.0145523	0.0976378	0.0182	4267796	4267796	resting_state_edge
aparc-a2009s_rh_thickness_G-front-inf-Opercular	-0.015461	-0.0260883	0.00826109	0.0612696	0.00158871	0.0502611	yes	0.0471785	-0.129952	0.0700344	-0.219278	0.0714815	0.0635174	0.00215772	0.0976378	0.144987	4267796	4267796	structural
rfMRI_connectivity_ICA100_edge_881	0.000164578	0.0270605	0.00861024	0.98475	0.00167324	0.0523405	yes	0.0489061	0.00386426	0.207664	0.636217	0.283407	0.985154	0.024775	0.0976378	0.0185547	4267796	4267796	resting_state_edge
ThalamNuclei_rh_volume_Whole-thalamus	0.0285487	0.0331432	0.0105704	0.00691693	0.00171573	0.0530733	yes	0.0495314	0.169636	0.0610944	0.196938	0.0610363	0.00549265	0.00125281	0.0976378	0.290085	4267796	4267796	structural
rfMRI_connectivity_ICA100_edge_447	0.0178959	0.0229514	0.00734551	0.0148385	0.00178083	0.0538973	yes	0.0502502	0.248428	0.103744	0.31861	0.106136	0.0166373	0.00268298	0.0976378	0.0531575	4267796	4267796	resting_state_edge
IDP_dMRI_TBSS_MO_Cerebral_peduncle_R	-0.00694207	-0.0289832	0.00928188	0.454511	0.0017929	0.0538973	yes	0.0502502	-0.0491589	0.0652765	-0.205263	0.0640665	0.451398	0.00135577	0.0976378	0.204207	4267796	4267796	diffusion
aparc-DKTatlas_rh_thickness_precuneus	0.000162656	-0.0308648	0.00988839	0.986876	0.00180045	0.0538973	yes	0.0502502	0.00117267	0.0718203	-0.221536	0.0716418	0.986973	0.00198628	0.0976378	0.198817	4267796	4267796	structural
ThalamNuclei_lh_volume_VLp	0.0297083	0.0328997	0.0105548	0.00488291	0.00182688	0.0541067	yes	0.0506072	0.171306	0.0597137	0.189709	0.0597306	0.00412045	0.00149279	0.0976378	0.30804	4267796	4267796	structural
IDP_T1_FAST_ROIs_L_front_orb_cortex	0.00821955	0.0249691	0.00803116	0.306092	0.00187702	0.0543817	yes	0.0513384	0.0654848	0.0640137	0.198932	0.0653376	0.306317	0.00232924	0.0976378	0.161369	4267796	4267796	structural
rfMRI_connectivity_ICA100_edge_870	-0.0069752	-0.025579	0.00823218	0.396823	0.00188872	0.0543817	yes	0.0513384	-0.161043	0.212524	-0.590403	0.295091	0.448593	0.0454193	0.0976378	0.0192537	4267796	4267796	resting_state_edge
rfMRI_connectivity_ICA100_edge_878	0.00293315	-0.0279225	0.00898913	0.744198	0.00189476	0.0543817	yes	0.0513384	0.0716655	0.230277	-0.681486	0.25848	0.755637	0.00837643	0.0976378	0.0172105	4267796	4267796	resting_state_edge
rfMRI_connectivity_ICA100_edge_1477	0.016566	0.022024	0.00710248	0.0196783	0.00192937	0.0548098	yes	0.0518972	0.333399	0.146951	0.44325	0.153073	0.0232816	0.00378339	0.0976378	0.0252969	4267796	4267796	resting_state_edge
aparc-a2009s_rh_volume_G-postcentral	0.0161135	0.0277534	0.00897572	0.0726162	0.00198779	0.0549712	yes	0.0526484	0.121403	0.0677578	0.209103	0.0687864	0.0731768	0.00236668	0.0976378	0.180441	4267796	4267796	structural
rfMRI_connectivity_ICA100_edge_252	0.0145248	0.0228104	0.00737949	0.0490381	0.00199448	0.0549712	yes	0.0526484	0.228065	0.115397	0.358173	0.119239	0.0481159	0.00266603	0.0976378	0.0415488	4267796	4267796	resting_state_edge
rfMRI_connectivity_ICA100_edge_172	0.00400088	0.0247235	0.00800113	0.617048	0.00200158	0.0549712	yes	0.0526484	0.106275	0.21744	0.656732	0.300859	0.625015	0.0290464	0.0976378	0.0145372	4267796	4267796	resting_state_edge
aparc-a2009s_rh_thickness_S-subparietal	-0.000775714	-0.0279612	0.00905432	0.931726	0.00201403	0.0549712	yes	0.0526484	-0.00682405	0.0804086	-0.246155	0.0814078	0.932367	0.00249684	0.0976378	0.132166	4267796	4267796	structural
rfMRI_connectivity_ICA100_edge_908	-0.00102113	-0.0245945	0.0079864	0.898261	0.00207315	0.0560354	yes	0.0533243	-0.0124375	0.0977507	-0.29975	0.0985102	0.898753	0.0023436	0.0976378	0.0689593	4267796	4267796	resting_state_edge
rfMRI_connectivity_ICA100_edge_1037	-0.0256142	-0.0235403	0.00765998	0.0008261	0.00211811	0.0564926	yes	0.0534858	-0.323065	0.0983508	-0.296906	0.0977685	0.00102047	0.0023908	0.0976378	0.0643907	4267796	4267796	resting_state_edge
rfMRI_connectivity_ICA100_edge_1278	0.0155556	0.0275546	0.00897612	0.0830951	0.00214225	0.0564926	yes	0.0535858	0.309808	0.172977	0.548832	0.184671	0.0732875	0.00295925	0.0976378	0.0258294	4267796	4267796	resting_state_edge
rfMRI_connectivity_ICA100_edge_548	-0.00593955	-0.0266837	0.00869583	0.494586	0.00215094	0.0564926	yes	0.0535858	-0.127544	0.190794	-0.573017	0.225985	0.503818	0.0112241	0.0976378	0.0222254	4267796	4267796	resting_state_edge
rfMRI_connectivity_ICA100_edge_1449	0.000287568	-0.0261949	0.00856459	0.973215	0.00222442	0.0577974	yes	0.055047	0.00500595	0.151816	-0.455387	0.16624	0.973696	0.00615636	0.0976378	0.0339015	4267796	4267796	resting_state_edge
HippSubfield_lh_volume_CA3-body	0.00209376	0.0289018	0.00945698	0.824782	0.00224214	0.0577974	yes	0.055118	0.0157983	0.0718798	0.218153	0.0713269	0.826036	0.00222451	0.0976378	0.179779	4267796	4267796	structural
rfMRI_connectivity_ICA100_edge_1039	0.00465156	0.0242556	0.00795453	0.558703	0.00229385	0.0582894	yes	0.0556521	0.0756663	0.128189	0.394673	0.130608	0.555008	0.00251267	0.0976378	0.0386941	4267796	4267796	resting_state_edge
aparc-DKTatlas_lh_thickness_cuneus	-0.0119887	-0.0284232	0.00933711	0.199146	0.00233372	0.0582894	yes	0.056212	-0.0949908	0.0742547	-0.225214	0.0749373	0.200807	0.00265267	0.0976378	0.163145	4267796	4267796	structural
ThalamNuclei_lh_volume_VLa	0.0297787	0.0354877	0.0116666	0.0106965	0.00235163	0.0582894	yes	0.056212	0.169303	0.0640514	0.201763	0.0637839	0.00821179	0.00156032	0.0976378	0.316857	4267796	4267796	structural
rfMRI_connectivity_ICA100_edge_728	0.018685	0.0287735	0.00946933	0.048471	0.00237679	0.0582894	yes	0.056212	0.239684	0.120463	0.369102	0.122115	0.0466242	0.0025063	0.0976378	0.0622489	4267796	4267796	resting_state_edge
aparc-a2009s_lh_area_G+S-cingul-Mid-Ant	1.64516e-05	0.0288008	0.00948126	0.998616	0.00238429	0.0582894	yes	0.056212	0.000137664	0.085147	0.253964	0.0849035	0.99871	0.00277877	0.0976378	0.131732	4267796	4267796	structural
rfMRI_connectivity_ICA100_edge_777	0.0107255	0.0231993	0.00764433	0.160596	0.00240669	0.0582894	yes	0.056212	0.152616	0.108757	0.330122	0.112851	0.160532	0.00344143	0.0976378	0.0505911	4267796	4267796	resting_state_edge
aparc-Desikan_rh_thickness_insula	-0.00219461	-0.0304908	0.0100474	0.827097	0.00240779	0.0582894	yes	0.056212	-0.0183858	0.0848113	-0.255538	0.0845081	0.828377	0.00249594	0.0976378	0.145829	4267796	4267796	structural
IDP_dMRI_TBSS_MO_Cerebral_peduncle_L	-0.00501089	-0.0274728	0.00906857	0.580568	0.00244995	0.0587988	yes	0.0568389	-0.0335785	0.0604507	-0.184127	0.0594041	0.578574	0.00193803	0.0976378	0.22802	4267796	4267796	diffusion
ThalamNuclei_lh_volume_CM	0.0359143	0.0351348	0.0116314	0.00201715	0.00252207	0.0596737	yes	0.0575992	0.228451	0.0707326	0.223492	0.0707679	0.00123886	0.00158801	0.0976378	0.253128	4267796	4267796	structural
aparc-Desikan_rh_thickness_precuneus	5.89573e-05	-0.0295992	0.00980165	0.995201	0.00252927	0.0596737	yes	0.0575992	0.000428243	0.0712571	-0.212729	0.0713699	0.995205	0.00287626	0.0976378	0.1983	4267796	4267796	structural
rfMRI_connectivity_ICA100_edge_1289	-0.000229098	0.0237048	0.00789296	0.976844	0.00267086	0.0623069	yes	0.0600863	-0.005923	0.205331	0.609355	0.274143	0.976987	0.0262318	0.0976378	0.0155236	4267796	4267796	resting_state_edge
rfMRI_connectivity_ICA100_edge_935	-0.0206845	-0.0233477	0.0077816	0.00785746	0.00269655	0.0623069	yes	0.0601927	-0.395433	0.170414	-0.446344	0.175452	0.0203182	0.0109603	0.0976378	0.0280401	4267796	4267796	resting_state_edge
rfMRI_connectivity_ICA100_edge_514	0.0148586	0.0220382	0.00734835	0.0431729	0.00270802	0.0623069	yes	0.0601927	0.240863	0.120175	0.357254	0.124483	0.0450414	0.00410609	0.0976378	0.0389863	4267796	4267796	resting_state_edge
rfMRI_connectivity_ICA100_edge_237	-0.00285243	0.0211329	0.00706055	0.686216	0.00276163	0.0630194	yes	0.0606755	-0.046222	0.114654	0.342497	0.12958	0.686843	0.00821412	0.0976378	0.039009	4267796	4267796	resting_state_edge
rfMRI_connectivity_ICA100_edge_1164	0.0190189	0.0270578	0.00905326	0.0356601	0.00280131	0.0632067	yes	0.0611121	0.199758	0.0929971	0.284197	0.0931704	0.0317136	0.00228621	0.0976378	0.0928455	4267796	4267796	resting_state_edge
rfMRI_connectivity_ICA100_edge_545	0.014605	0.0256452	0.00858496	0.0888997	0.00281524	0.0632067	yes	0.0611121	0.347721	0.224157	0.610581	0.262398	0.120845	0.0199691	0.0976378	0.0180878	4267796	4267796	resting_state_edge
rfMRI_connectivity_ICA100_edge_1033	-0.0158514	-0.0245003	0.00826195	0.0550341	0.00302249	0.0672181	yes	0.0648526	-0.339696	0.188502	-0.525053	0.207156	0.0715325	0.0112581	0.0976378	0.0223173	4267796	4267796	resting_state_edge
BA-exvivo_lh_area_BA3a	0.0171473	0.0237426	0.00801184	0.0323352	0.0030422	0.0672181	yes	0.0649002	0.130894	0.0619541	0.18124	0.0627182	0.034622	0.00385554	0.0976378	0.175783	4267796	4267796	structural
rfMRI_connectivity_ICA100_edge_821	0.0105919	0.026705	0.00902883	0.240749	0.00309899	0.0675538	yes	0.0655067	0.200105	0.168056	0.504593	0.182427	0.233769	0.00567485	0.0976378	0.0287037	4267796	4267796	resting_state_edge
rfMRI_connectivity_ICA100_edge_367	0.0215681	0.0285372	0.00965055	0.0254233	0.00310592	0.0675538	yes	0.0655067	0.562158	0.275394	0.743862	0.315581	0.0412219	0.0184175	0.0976378	0.0150995	4267796	4267796	resting_state_edge
IDP_dMRI_TBSS_ICVF_Cerebral_peduncle_L	0.024693	0.0302482	0.0102421	0.0159115	0.00314369	0.0678452	yes	0.0658652	0.148623	0.0626497	0.182059	0.0631843	0.0176784	0.00395914	0.0976378	0.282748	4267796	4267796	diffusion
rfMRI_connectivity_ICA100_edge_210	0.00435469	0.0231358	0.00785779	0.579451	0.00323668	0.0683852	yes	0.0666776	0.108952	0.197129	0.57908	0.23241	0.580472	0.0127159	0.0976378	0.0163638	4267796	4267796	resting_state_edge
aparc-Desikan_rh_thickness_pericalcarine	-0.00397239	-0.0247374	0.00841004	0.636685	0.00326721	0.0683852	yes	0.0666776	-0.0354402	0.0752305	-0.220724	0.0757384	0.637578	0.00356499	0.0976378	0.128656	4267796	4267796	structural
IDP_SWI_T2star_left_pallidum	-0.0178469	-0.0257578	0.00876114	0.041645	0.00328212	0.0683852	yes	0.0666776	-0.113733	0.0580177	-0.164147	0.0595878	0.0499583	0.00587453	0.0976378	0.252237	4267796	4267796	structural
rfMRI_connectivity_ICA100_edge_980	0.00359665	0.0222001	0.00757604	0.634972	0.00338639	0.0683852	yes	0.0666776	0.0496338	0.1045	0.306388	0.108619	0.634813	0.00479104	0.0976378	0.0537813	4267796	4267796	resting_state_edge
aseg_global_volume_CC-Anterior	0.0334772	0.0312339	0.0106606	0.00168785	0.00339115	0.0683852	yes	0.0666776	0.219648	0.0679656	0.204929	0.0679667	0.00123033	0.00256858	0.0976378	0.237926	4267796	4267796	structural
rfMRI_connectivity_ICA100_edge_1366	0.000852993	-0.025326	0.00864778	0.921426	0.00340478	0.0683852	yes	0.0666776	0.015522	0.159695	-0.459686	0.160333	0.922569	0.00414289	0.0976378	0.0310995	4267796	4267796	resting_state_edge
BA-exvivo_lh_thickness_BA4a	-0.0156941	-0.0279068	0.00953105	0.0996354	0.0034117	0.0683852	yes	0.0666776	-0.120951	0.0728178	-0.215076	0.0729711	0.0967129	0.00320445	0.0976378	0.172442	4267796	4267796	structural
rfMRI_connectivity_ICA25_edge_38	0.0191481	0.0245743	0.0084016	0.0226609	0.00344512	0.0683852	yes	0.0666776	0.284271	0.125675	0.364831	0.127976	0.0237007	0.00436118	0.0976378	0.046479	4267796	4267796	resting_state_edge
rfMRI_connectivity_ICA25_edge_84	-0.0230583	-0.0358684	0.0122673	0.0601551	0.00345669	0.0683852	yes	0.0666776	-0.283489	0.130518	-0.441046	0.11918	0.0298538	0.00021503	0.0976378	0.067743	4267796	4267796	resting_state_edge
rfMRI_connectivity_ICA100_edge_911	0.0185942	0.0240409	0.00822303	0.0237446	0.00346008	0.0683852	yes	0.0666776	0.388802	0.187502	0.502693	0.197995	0.0381172	0.0111198	0.0976378	0.0234399	4267796	4267796	resting_state_edge
IDP_T1_FIRST_right_pallidum_volume	0.0208142	0.0370361	0.0126802	0.1007	0.00349158	0.0683852	yes	0.0666776	0.144397	0.0843023	0.256954	0.0805833	0.0867406	0.00142926	0.0976378	0.212769	4267796	4267796	structural
IDP_T1_FAST_ROIs_R_frontal_pole	0.000455199	-0.026113	0.00894121	0.959397	0.00349445	0.0683852	yes	0.0666776	0.00348819	0.0691553	-0.199544	0.0662091	0.959772	0.0025796	0.0976378	0.175403	4267796	4267796	structural
rfMRI_connectivity_ICA100_edge_847	-0.0238164	-0.0259584	0.00889303	0.00740425	0.00351199	0.0683852	yes	0.0666776	-0.454859	0.170609	-0.495774	0.172969	0.007674	0.00415363	0.0976378	0.0280903	4267796	4267796	resting_state_edge
rfMRI_connectivity_ICA100_edge_1313	0.000769608	-0.0234529	0.00803681	0.923711	0.00352069	0.0683852	yes	0.0666776	0.0183431	0.19509	-0.558397	0.23847	0.92509	0.0192024	0.0976378	0.0180863	4267796	4267796	resting_state_edge
rfMRI_connectivity_ICA100_edge_1322	0.00120868	0.0229076	0.00786711	0.877895	0.00359326	0.0683852	yes	0.0670443	0.024556	0.160148	0.465653	0.177433	0.878136	0.0086804	0.0976378	0.0247995	4267796	4267796	resting_state_edge
rfMRI_connectivity_ICA100_edge_346	0.00555214	-0.0219967	0.00756153	0.462789	0.0036256	0.0683852	yes	0.0670443	0.148669	0.211106	-0.588961	0.279076	0.481284	0.0348241	0.0976378	0.0143096	4267796	4267796	resting_state_edge
aparc-DKTatlas_lh_area_lateralorbitofrontal	0.0233133	0.0288764	0.00992848	0.0188681	0.0036323	0.0683852	yes	0.0670443	0.159143	0.0667513	0.19712	0.0667679	0.0171204	0.00315405	0.0976378	0.219801	4267796	4267796	structural
aparc-DKTatlas_lh_thickness_rostralanteriorcingulate	0.00150601	-0.0397582	0.0136701	0.912276	0.00363289	0.0683852	yes	0.0670443	0.013141	0.13051	-0.345463	0.106995	0.919797	0.00124322	0.0976378	0.135655	4267796	4267796	structural
rfMRI_connectivity_ICA100_edge_337	0.00863516	0.0215979	0.00743419	0.245419	0.00367002	0.0683852	yes	0.0670443	0.194984	0.173222	0.487693	0.199128	0.260322	0.0143195	0.0976378	0.0201026	4267796	4267796	resting_state_edge
rfMRI_connectivity_ICA100_edge_1446	-0.024318	-0.0217201	0.0074773	0.001145	0.00367477	0.0683852	yes	0.0670443	-0.457638	0.154161	-0.408747	0.150543	0.00299181	0.00662459	0.0976378	0.0289325	4267796	4267796	resting_state_edge
ThalamNuclei_rh_volume_CM	0.0370029	0.0352046	0.0121229	0.00227082	0.00368455	0.0683852	yes	0.0670443	0.235715	0.0718669	0.224259	0.0720602	0.00103849	0.00185756	0.0976378	0.25239	4267796	4267796	structural
aparc-DKTatlas_lh_area_parsorbitalis	0.0183307	0.0255502	0.00882955	0.0378886	0.00380713	0.0701923	yes	0.0685138	0.139183	0.0675415	0.194001	0.0681376	0.0393315	0.00441052	0.0976378	0.177663	4267796	4267796	structural
aparc-Desikan_rh_thickness_fusiform	0.00103708	-0.0323885	0.0112032	0.926245	0.00384002	0.070333	yes	0.0685138	0.00817413	0.0917253	-0.254658	0.0840338	0.92899	0.00244211	0.0976378	0.165675	4267796	4267796	structural
rfMRI_connectivity_ICA100_edge_1323	0.000999834	0.0231109	0.00801377	0.90071	0.00392783	0.071471	yes	0.0690799	0.0253813	0.206053	0.587216	0.26283	0.901965	0.0254699	0.0976378	0.0158844	4267796	4267796	resting_state_edge
rfMRI_connectivity_ICA100_edge_1089	0.00843316	0.0207026	0.00718558	0.240546	0.00396252	0.0715311	yes	0.0690799	0.184218	0.161651	0.452257	0.189938	0.254453	0.0172622	0.0976378	0.0214819	4267796	4267796	resting_state_edge
aparc-DKTatlas_rh_thickness_inferiorparietal	0.000469763	-0.0380769	0.0132232	0.971661	0.00398251	0.0715311	yes	0.0690799	0.00333588	0.0981027	-0.268346	0.0878802	0.972874	0.00226155	0.0976378	0.206212	4267796	4267796	structural
rfMRI_connectivity_ICA100_edge_1306	0.0119957	0.0210198	0.00730882	0.100741	0.00402806	0.0718589	yes	0.069545	0.240859	0.154306	0.422054	0.168912	0.118543	0.0124665	0.0976378	0.0254207	4267796	4267796	resting_state_edge
IDP_T1_FAST_ROIs_L_postcent_gyrus	0.0243323	0.0285258	0.00992598	0.0142312	0.004055	0.0718589	yes	0.0696859	0.217294	0.0860601	0.254745	0.085861	0.0115729	0.00300772	0.0976378	0.128428	4267796	4267796	structural
aparc-DKTatlas_rh_thickness_pericalcarine	-0.00415632	-0.0241644	0.00841365	0.621308	0.0040782	0.0718589	yes	0.0697617	-0.0371275	0.0753229	-0.21588	0.0757226	0.622075	0.00435919	0.0976378	0.128336	4267796	4267796	structural
rfMRI_connectivity_ICA100_edge_796	0.000602121	0.0235174	0.00823109	0.941685	0.00427468	0.0745352	yes	0.0726066	0.0125022	0.173418	0.490309	0.184516	0.942528	0.00787767	0.0976378	0.023578	4267796	4267796	resting_state_edge
IDP_dMRI_TBSS_OD_Superior_fronto-occipital_fasciculus_L	-0.00132971	0.0270101	0.00945571	0.888166	0.00428363	0.0745352	yes	0.0726066	-0.00918518	0.0656283	0.186488	0.0651336	0.888694	0.00419441	0.0976378	0.214864	4267796	4267796	diffusion
rfMRI_connectivity_ICA100_edge_1026	0.000391105	-0.0227786	0.00798667	0.960943	0.00434351	0.0751077	yes	0.0732869	0.00541544	0.110756	-0.314997	0.112961	0.961003	0.00529464	0.0976378	0.0535672	4267796	4267796	resting_state_edge
aparc-DKTatlas_rh_area_inferiortemporal	9.08542e-05	0.0397521	0.0139666	0.99481	0.00442418	0.0759143	yes	0.0739755	0.000588601	0.102793	0.273946	0.0855497	0.995431	0.0013639	0.0976378	0.215649	4267796	4267796	structural
rfMRI_connectivity_ICA25_edge_192	-0.0151068	-0.0247094	0.0086941	0.0822824	0.00448199	0.0759143	yes	0.0742273	-0.295642	0.164392	-0.483596	0.167946	0.0721141	0.00398335	0.0976378	0.0267465	4267796	4267796	resting_state_edge
HippSubfield_lh_volume_subiculum-body	0.0202406	0.0333487	0.0117355	0.0845742	0.00448734	0.0759143	yes	0.0742273	0.139718	0.0778254	0.230214	0.0754915	0.0726091	0.00229194	0.0976378	0.214916	4267796	4267796	structural
aparc-a2009s_lh_area_S-central	0.0191016	0.0249716	0.00879017	0.0297755	0.00449923	0.0759143	yes	0.0742273	0.13689	0.0635567	0.178958	0.0640586	0.0312535	0.00521141	0.0976378	0.19944	4267796	4267796	structural
rfMRI_connectivity_ICA25_edge_184	0.00813387	0.0231698	0.00816382	0.319089	0.00453827	0.0761118	yes	0.0745401	0.11512	0.116316	0.32793	0.122155	0.32231	0.00726292	0.0976378	0.0511397	4267796	4267796	resting_state_edge
aparc-Desikan_lh_area_lateralorbitofrontal	0.0242975	0.0313034	0.0110439	0.0278009	0.00459029	0.0765232	yes	0.0750624	0.159581	0.0709975	0.205598	0.0706835	0.0245958	0.00362928	0.0976378	0.237433	4267796	4267796	structural
rfMRI_connectivity_ICA100_edge_1050	0.0263462	0.0254515	0.00899633	0.00340553	0.00466793	0.0773543	yes	0.0759972	0.20648	0.0714844	0.199468	0.0713765	0.00387131	0.00519652	0.0976378	0.166764	4267796	4267796	resting_state_edge
rfMRI_connectivity_ICA25_edge_186	-0.00851163	-0.0218432	0.00774241	0.271615	0.00478388	0.0788066	yes	0.077432	-0.125376	0.114457	-0.321763	0.119954	0.273341	0.00730965	0.0976378	0.0472118	4267796	4267796	resting_state_edge
aparc-pial_lh_area_transversetemporal	0.000398074	0.0284699	0.0101094	0.96859	0.00485989	0.0795878	yes	0.0780948	0.00328041	0.0848444	0.234496	0.0891186	0.969158	0.00850644	0.0976378	0.150992	4267796	4267796	structural
rfMRI_connectivity_ICA100_edge_1069	-0.0109523	-0.0222984	0.00794694	0.168147	0.00501743	0.0816136	yes	0.0802788	-0.164962	0.121981	-0.335857	0.128033	0.17626	0.00871079	0.0976378	0.0451575	4267796	4267796	resting_state_edge
rfMRI_connectivity_ICA100_edge_106	0.0131068	0.0213849	0.0076296	0.0858172	0.00506466	0.0816136	yes	0.080451	0.256136	0.149573	0.417923	0.157196	0.0868151	0.00784635	0.0976378	0.0268293	4267796	4267796	resting_state_edge
rfMRI_connectivity_ICA25_edge_51	-0.0143791	-0.0216334	0.00771946	0.0625033	0.00507153	0.0816136	yes	0.080451	-0.301535	0.166782	-0.453674	0.178039	0.0706135	0.0108289	0.0976378	0.0233028	4267796	4267796	resting_state_edge
aparc-a2009s_lh_area_S-temporal-sup	7.53538e-05	0.0265023	0.00950243	0.993673	0.00528704	0.0843002	yes	0.0819585	0.000507	0.065664	0.181205	0.0634802	0.993839	0.00431029	0.0976378	0.219093	4267796	4267796	structural
rfMRI_connectivity_ICA100_edge_857	-0.00921186	-0.0228242	0.0081858	0.260442	0.00529904	0.0843002	yes	0.0819585	-0.121112	0.105105	-0.300107	0.103073	0.249201	0.00359583	0.0976378	0.0592447	4267796	4267796	resting_state_edge
rfMRI_connectivity_ICA25_edge_12	0.0103637	0.0238831	0.00858564	0.227394	0.00540663	0.0849544	yes	0.0823554	0.192569	0.160489	0.443797	0.171003	0.230182	0.00945172	0.0976378	0.0296744	4267796	4267796	resting_state_edge
aparc-a2009s_rh_thickness_G+S-occipital-inf	-0.000188569	-0.0278034	0.0100065	0.984965	0.00546072	0.0849544	yes	0.0823554	-0.00158529	0.0869957	-0.235833	0.0825503	0.985461	0.00427881	0.0976378	0.142359	4267796	4267796	structural
rfMRI_connectivity_ICA100_edge_1238	0.00745174	0.0209189	0.00752936	0.322325	0.00546418	0.0849544	yes	0.0823554	0.179602	0.19259	0.504159	0.236582	0.351048	0.0330879	0.0976378	0.017654	4267796	4267796	resting_state_edge
ThalamNuclei_lh_volume_PuA	0.0187933	0.0275132	0.00991125	0.0579389	0.00550392	0.0849544	yes	0.0823554	0.138449	0.0705277	0.202693	0.0697219	0.0496416	0.00364722	0.0976378	0.188708	4267796	4267796	structural
rfMRI_connectivity_ICA100_edge_1137	0.014346	0.02071	0.00746161	0.0545258	0.00551109	0.0849544	yes	0.0823554	0.147778	0.0791785	0.213332	0.080937	0.0619876	0.00839439	0.0976378	0.0965375	4267796	4267796	resting_state_edge
aparc-a2009s_lh_area_S-orbital-H-Shaped	0.0322622	0.0411377	0.0148257	0.0295482	0.00552438	0.0849544	yes	0.0823554	0.2092	0.0875955	0.266763	0.0845894	0.0169286	0.00161258	0.0976378	0.243542	4267796	4267796	structural
BA-exvivo_lh_thickness_BA6	0.000218208	-0.0259105	0.00934376	0.981368	0.00555377	0.0849544	yes	0.0824624	0.00157805	0.0682154	-0.187188	0.0693884	0.981544	0.00698237	0.0976378	0.196256	4267796	4267796	structural
rfMRI_connectivity_ICA100_edge_235	0.00177088	0.0224899	0.0081249	0.827463	0.00563983	0.0857993	yes	0.0834065	0.0306606	0.141128	0.38946	0.149521	0.828011	0.00919496	0.0976378	0.0341639	4267796	4267796	resting_state_edge
IDP_T1_FIRST_left_putamen_volume	0.0101659	0.0253411	0.00916385	0.267282	0.00568644	0.0860382	yes	0.0837621	0.0662507	0.0592034	0.165156	0.0588448	0.263125	0.00500615	0.0976378	0.241139	4267796	4267796	structural
rfMRI_connectivity_ICA100_edge_444	0.00558441	0.0238918	0.0086755	0.51977	0.0058882	0.0882952	yes	0.0852031	0.0767004	0.118073	0.328228	0.116148	0.515951	0.00471431	0.0976378	0.0542757	4267796	4267796	resting_state_edge
rfMRI_connectivity_ICA100_edge_1397	-0.00023812	0.0221888	0.00805886	0.976428	0.00589903	0.0882952	yes	0.0852031	-0.00536007	0.182939	0.497866	0.215861	0.976626	0.0210869	0.0976378	0.0203624	4267796	4267796	resting_state_edge
aparc-Desikan_rh_thickness_inferiorparietal	0.000654776	-0.0370348	0.0134958	0.961304	0.00606626	0.0903127	yes	0.0872789	0.00462838	0.100219	-0.260232	0.0891403	0.963165	0.00350757	0.0976378	0.207431	4267796	4267796	structural
rfMRI_connectivity_ICA100_edge_628	0.00425368	0.0226728	0.00826881	0.606955	0.00610717	0.0904164	yes	0.0875283	0.0529041	0.102969	0.282	0.106073	0.607402	0.00784779	0.0976378	0.0662164	4267796	4267796	resting_state_edge
ThalamNuclei_rh_volume_LP	0.0155908	0.0287896	0.010506	0.137811	0.00613818	0.0904164	yes	0.0876344	0.0941198	0.0629197	0.173804	0.0631658	0.134687	0.00593126	0.0976378	0.28104	4267796	4267796	structural
rfMRI_connectivity_ICA100_edge_582	-0.000718232	0.0217519	0.00795294	0.928041	0.00623657	0.0913821	yes	0.0883695	-0.0178604	0.200041	0.540151	0.243166	0.928857	0.0263288	0.0976378	0.0166283	4267796	4267796	resting_state_edge
rfMRI_connectivity_ICA25_edge_90	0.0175036	0.0245731	0.00899311	0.0516143	0.00628678	0.0916356	yes	0.0887321	0.26251	0.142182	0.368532	0.146794	0.0648487	0.0120545	0.0976378	0.0455481	4267796	4267796	resting_state_edge
rfMRI_connectivity_ICA100_edge_208	-0.0159578	-0.023073	0.00845204	0.0590205	0.0063359	0.0916676	yes	0.0890156	-0.260558	0.142173	-0.376737	0.146552	0.0668494	0.01015	0.0976378	0.0384267	4267796	4267796	resting_state_edge
rfMRI_connectivity_ICA100_edge_1331	0.0114949	0.021307	0.00780793	0.140966	0.00635483	0.0916676	yes	0.0890156	0.17089	0.119565	0.31676	0.12551	0.152928	0.0116099	0.0976378	0.0463549	4267796	4267796	resting_state_edge
rfMRI_connectivity_ICA100_edge_892	-0.020044	-0.0217681	0.00798848	0.0121035	0.00643151	0.0922955	yes	0.089751	-0.30556	0.149675	-0.331841	0.153165	0.0412018	0.0302679	0.0976378	0.0441057	4267796	4267796	resting_state_edge
rfMRI_connectivity_ICA100_edge_551	-0.00646533	-0.0196189	0.0072157	0.370248	0.00654951	0.0923734	yes	0.0899011	-0.169717	0.195328	-0.515028	0.245979	0.384912	0.0362786	0.0976378	0.0148835	4267796	4267796	resting_state_edge
ThalamNuclei_lh_volume_VPL	0.0227571	0.0230816	0.00849217	0.00736707	0.00656799	0.0923734	yes	0.0899011	0.15742	0.0591561	0.159665	0.0591824	0.00778868	0.00697908	0.0976378	0.214059	4267796	4267796	structural
rfMRI_connectivity_ICA100_edge_1	-0.00174623	-0.0230558	0.00848471	0.83694	0.00658093	0.0923734	yes	0.0899011	-0.0324766	0.159309	-0.429271	0.161115	0.838463	0.00771314	0.0976378	0.0295552	4267796	4267796	resting_state_edge
aparc-pial_rh_area_posteriorcingulate	0.00257797	0.0300898	0.0110799	0.816017	0.00661323	0.0923734	yes	0.0899011	0.0217418	0.0951551	0.253848	0.0950216	0.819267	0.00755189	0.0976378	0.143919	4267796	4267796	structural
IDP_dMRI_TBSS_OD_Pontine_crossing_tract	-0.00833001	-0.0231904	0.00854004	0.329358	0.00661782	0.0923734	yes	0.0899011	-0.0628018	0.0637846	-0.174848	0.0635649	0.324825	0.00594676	0.0976378	0.180178	4267796	4267796	diffusion
aparc-a2009s_rh_volume_G-temp-sup-Plan-tempo	0.0151596	0.0225363	0.00830195	0.0678466	0.00663602	0.0923734	yes	0.0899011	0.136171	0.0752866	0.202434	0.0763629	0.070497	0.00802675	0.0976378	0.126949	4267796	4267796	structural
rfMRI_connectivity_ICA100_edge_41	0.00146883	0.0198705	0.00732477	0.841067	0.00667199	0.092412	yes	0.0900597	0.0257147	0.128867	0.347824	0.141768	0.841837	0.0141482	0.0976378	0.0334395	4267796	4267796	resting_state_edge
IDP_T1_FAST_ROIs_R_precun_cortex	0.000835715	0.0229837	0.0084803	0.921497	0.00672324	0.0926609	yes	0.0901012	0.00640532	0.0653248	0.176282	0.0646093	0.92189	0.00636373	0.0976378	0.174115	4267796	4267796	structural
rfMRI_connectivity_ICA100_edge_1207	0.000677314	0.0234782	0.00867174	0.937744	0.00678043	0.0929887	yes	0.0902113	0.0140521	0.181294	0.487112	0.208589	0.938218	0.0195293	0.0976378	0.0238092	4267796	4267796	resting_state_edge
Brainstem_global_volume_Medulla	0.0233563	0.0295919	0.0109373	0.0327224	0.00681824	0.093049	yes	0.0903904	0.130378	0.0600239	0.165187	0.059943	0.029848	0.00585595	0.0976378	0.328693	4267796	4267796	structural
rfMRI_connectivity_ICA100_edge_608	0.0137164	0.0209378	0.0077585	0.0770741	0.00696134	0.0943182	yes	0.0915409	0.185578	0.105676	0.283285	0.108183	0.0790694	0.00882992	0.0976378	0.0559614	4267796	4267796	resting_state_edge
IDP_dMRI_TBSS_L2_Fornix_cres+Stria_terminalis_R	-0.0168234	-0.0330046	0.0122337	0.169079	0.00697901	0.0943182	yes	0.0915409	-0.122652	0.0884641	-0.240637	0.0865284	0.165607	0.00541884	0.0976378	0.192668	4267796	4267796	diffusion
rfMRI_connectivity_ICA100_edge_525	-0.00718452	-0.0236951	0.00879017	0.413737	0.00702549	0.0944878	yes	0.0918261	-0.128916	0.155233	-0.425266	0.156955	0.406274	0.00673887	0.0976378	0.0318054	4267796	4267796	resting_state_edge
rfMRI_connectivity_ICA100_edge_1143	-0.0186313	-0.0210312	0.00782059	0.0172032	0.00716205	0.0958613	yes	0.0932826	-0.276399	0.119842	-0.312004	0.121192	0.0210906	0.0100398	0.0976378	0.0465482	4267796	4267796	resting_state_edge
rfMRI_connectivity_ICA25_edge_11	-0.0269079	-0.0230618	0.00858185	0.00171593	0.00720371	0.0959576	yes	0.0934971	-0.351266	0.118211	-0.301057	0.11651	0.00296336	0.00976758	0.0976378	0.0601108	4267796	4267796	resting_state_edge
rfMRI_connectivity_ICA100_edge_871	0.0010876	0.0209494	0.00783689	0.889625	0.00751376	0.0987434	yes	0.0961249	0.0215681	0.157073	0.415097	0.186578	0.890784	0.0260949	0.0976378	0.0261051	4267796	4267796	resting_state_edge
HippSubfield_lh_volume_subiculum-head	0.0155486	0.0253024	0.00946847	0.100561	0.0075339	0.0987434	yes	0.0961249	0.114037	0.0681323	0.185579	0.067658	0.0941777	0.00608995	0.0976378	0.190397	4267796	4267796	structural
ThalamNuclei_rh_volume_VLp	0.0224471	0.0237476	0.00888984	0.011569	0.0075554	0.0987434	yes	0.0961249	0.131828	0.052719	0.139465	0.05281	0.0123994	0.00826884	0.0976378	0.296978	4267796	4267796	structural
rfMRI_connectivity_ICA100_edge_1064	0.0206113	0.0226356	0.00847376	0.0150005	0.00755678	0.0987434	yes	0.0961249	0.195887	0.0794916	0.215126	0.079575	0.0137302	0.00686258	0.0976378	0.113398	4267796	4267796	resting_state_edge
aparc-a2009s_lh_thickness_G+S-paracentral	-0.0123541	-0.0230961	0.00865093	0.153272	0.00759019	0.0987434	yes	0.0961597	-0.100866	0.0702854	-0.188573	0.0705654	0.151262	0.00753308	0.0976378	0.153649	4267796	4267796	structural
aparc-Desikan_lh_volume_inferiortemporal	-0.0145854	-0.0224427	0.0084184	0.0831741	0.00767813	0.0994228	yes	0.0969429	-0.124255	0.0707905	-0.191196	0.0708261	0.0792166	0.00694422	0.0976378	0.141124	4267796	4267796	structural
rfMRI_connectivity_ICA100_edge_1029	0.00936329	0.0197062	0.00740535	0.206088	0.00778913	0.100393	yes	0.0976799	0.128379	0.102262	0.270192	0.105035	0.209336	0.0100999	0.0976378	0.0544915	4267796	4267796	resting_state_edge
aseg_lh_volume_Caudate	0.0269208	0.0274046	0.0103138	0.00904963	0.00788211	0.101123	yes	0.0985131	0.153696	0.0582213	0.156458	0.0582284	0.00829395	0.00721026	0.0976378	0.314232	4267796	4267796	structural
rfMRI_connectivity_ICA100_edge_898	-0.00148057	-0.0210422	0.00792967	0.851886	0.00796373	0.101497	yes	0.0991206	-0.0250251	0.134807	-0.355722	0.143598	0.85273	0.0132414	0.0976378	0.0358497	4267796	4267796	resting_state_edge
rfMRI_connectivity_ICA100_edge_860	-0.00248204	-0.0202064	0.00761718	0.74454	0.00798412	0.101497	yes	0.0991206	-0.049186	0.151238	-0.400645	0.161135	0.745013	0.0129044	0.0976378	0.0260651	4267796	4267796	resting_state_edge
rfMRI_connectivity_ICA_features_5	0.0170097	0.0212133	0.00802027	0.0339353	0.00817009	0.102727	yes	0.100144	0.271142	0.126791	0.338154	0.128559	0.032477	0.00852997	0.0976378	0.0403155	4267796	4267796	resting_state_edge
rfMRI_connectivity_ICA100_edge_460	0.0109952	0.0219455	0.00830066	0.1853	0.00819762	0.102727	yes	0.100144	0.127243	0.0940404	0.25398	0.0935053	0.176033	0.00660333	0.0976378	0.0764714	4267796	4267796	resting_state_edge
IDP_T1_FAST_ROIs_R_parahipp_gyrus_post	0.0174395	0.0244455	0.00924803	0.0593276	0.00820987	0.102727	yes	0.100144	0.126125	0.0667291	0.176794	0.0670023	0.0587441	0.00832419	0.0976378	0.195828	4267796	4267796	structural
rfMRI_connectivity_ICA100_edge_554	-0.0116605	-0.0218187	0.00825669	0.157877	0.00822846	0.102727	yes	0.100144	-0.203985	0.147227	-0.381697	0.155504	0.165894	0.0141052	0.0976378	0.0334789	4267796	4267796	resting_state_edge
aseg_global_volume_EstimatedTotalIntraCranial	0.0215851	0.0285279	0.0108329	0.0463112	0.00845226	0.105049	yes	0.102198	0.164703	0.0799047	0.217685	0.0791897	0.0392794	0.0059795	0.0976378	0.175901	4267796	4267796	structural
IDP_dMRI_TBSS_L3_Cerebral_peduncle_L	-0.014963	-0.024767	0.00943586	0.112794	0.00867074	0.107286	yes	0.103825	-0.11547	0.0736975	-0.191128	0.0748038	0.11716	0.0106171	0.0976378	0.172	4267796	4267796	diffusion
rfMRI_connectivity_ICA100_edge_1328	0.000440039	-0.0246788	0.00940888	0.962698	0.00871783	0.107348	yes	0.104053	0.0110036	0.245872	-0.611047	0.254467	0.964304	0.0163379	0.0976378	0.0167225	4267796	4267796	resting_state_edge
rfMRI_connectivity_ICA100_edge_1324	-0.0022658	-0.02045	0.0078007	0.771463	0.00875287	0.107348	yes	0.104137	-0.0438453	0.152026	-0.39573	0.169696	0.773036	0.0197007	0.0976378	0.0273653	4267796	4267796	resting_state_edge
rfMRI_connectivity_ICA100_edge_1440	0.00230192	-0.0226477	0.00864761	0.790092	0.00881988	0.107615	yes	0.104491	0.0444838	0.171405	-0.437437	0.183692	0.79523	0.0172487	0.0976378	0.0274681	4267796	4267796	resting_state_edge
rfMRI_connectivity_ICA100_edge_619	-0.0143025	-0.0240385	0.00918735	0.119527	0.00888431	0.107615	yes	0.104491	-0.151541	0.0969866	-0.254702	0.0978841	0.118172	0.00926615	0.0976378	0.0912384	4267796	4267796	resting_state_edge
rfMRI_connectivity_ICA100_edge_219	-0.0104687	-0.0229009	0.00875399	0.231745	0.00889527	0.107615	yes	0.104491	-0.116499	0.0960832	-0.254862	0.0960707	0.22533	0.00798128	0.0976378	0.0827021	4267796	4267796	resting_state_edge
aparc-Desikan_lh_area_parsorbitalis	0.0179951	0.0269311	0.0102997	0.0806118	0.0089293	0.107615	yes	0.104499	0.143654	0.0810019	0.214996	0.080342	0.0761518	0.00745037	0.0976378	0.160709	4267796	4267796	structural
rfMRI_connectivity_ICA100_edge_1057	0.00225731	0.0188017	0.00720236	0.753967	0.00904113	0.108067	yes	0.104499	0.0416485	0.132235	0.347028	0.137562	0.752794	0.0116454	0.0976378	0.0300743	4267796	4267796	resting_state_edge
aparc-a2009s_lh_area_G-oc-temp-med-Parahip	0.0240636	0.029741	0.0113934	0.0346805	0.00904437	0.108067	yes	0.104499	0.169308	0.0769246	0.209257	0.0760606	0.0277389	0.00593798	0.0976378	0.206882	4267796	4267796	structural
rfMRI_connectivity_ICA100_edge_93	-0.00517469	-0.019459	0.00746675	0.48829	0.00915813	0.108958	yes	0.105248	-0.0557432	0.0808186	-0.209617	0.0839318	0.490363	0.0125085	0.0976378	0.0882771	4267796	4267796	resting_state_edge
aparc-DKTatlas_rh_area_parsorbitalis	0.0131734	0.0233198	0.00897425	0.142129	0.00936266	0.110918	yes	0.106608	0.113034	0.0774565	0.200098	0.0780877	0.144475	0.0103926	0.0976378	0.139118	4267796	4267796	structural
rfMRI_connectivity_ICA100_edge_974	-0.0275936	-0.0306661	0.0118297	0.019671	0.00953387	0.112467	yes	0.107268	-0.2798	0.110488	-0.31096	0.109342	0.0113287	0.00445613	0.0976378	0.0996039	4267796	4267796	resting_state_edge
IDP_dMRI_TBSS_FA_Fornix_cres+Stria_terminalis_R	0.0173171	0.0303072	0.0117057	0.139043	0.00962291	0.112566	yes	0.107721	0.117403	0.0784026	0.205481	0.0772665	0.13428	0.00782858	0.0976378	0.222811	4267796	4267796	diffusion
rfMRI_connectivity_ICA100_edge_1152	-0.00360406	-0.023112	0.00893097	0.686546	0.0096576	0.112566	yes	0.107721	-0.053037	0.131327	-0.340215	0.132905	0.686319	0.0104724	0.0976378	0.0472771	4267796	4267796	resting_state_edge
rfMRI_connectivity_ICA25_edge_150	-0.00690228	-0.0210048	0.00811737	0.395153	0.00966357	0.112566	yes	0.107721	-0.121888	0.145091	-0.37094	0.157188	0.400865	0.0182822	0.0976378	0.0328565	4267796	4267796	resting_state_edge
rfMRI_connectivity_ICA100_edge_952	-0.000897691	-0.0206629	0.00799155	0.910562	0.00972123	0.112766	yes	0.10804	-0.0215989	0.193889	-0.497851	0.219984	0.9113	0.0236278	0.0976378	0.017659	4267796	4267796	resting_state_edge
IDP_dMRI_TBSS_MO_Pontine_crossing_tract	0.00492966	0.0234697	0.00909385	0.587758	0.00985619	0.113776	yes	0.109212	0.0326053	0.0597402	0.155268	0.0582275	0.585213	0.00766307	0.0976378	0.234027	4267796	4267796	diffusion
ThalamNuclei_rh_volume_MDm	-0.00120531	0.0234161	0.00907723	0.894364	0.00989005	0.113776	yes	0.109261	-0.0089044	0.0675003	0.172969	0.0688653	0.89505	0.0120152	0.0976378	0.187725	4267796	4267796	structural
IDP_dMRI_TBSS_ICVF_Cerebral_peduncle_R	0.0304529	0.0310836	0.0120634	0.0115893	0.00997503	0.113917	yes	0.109773	0.184896	0.0720678	0.188725	0.0720627	0.0103004	0.00882129	0.0976378	0.277843	4267796	4267796	diffusion
IDP_dMRI_TBSS_L2_Uncinate_fasciculus_R	-0.0256276	-0.0255398	0.00991829	0.00976988	0.0100235	0.113917	yes	0.109773	-0.169466	0.0688503	-0.168885	0.0688342	0.0138409	0.0141471	0.0976378	0.234261	4267796	4267796	diffusion
rfMRI_connectivity_ICA100_edge_982	0.0102025	0.0207352	0.00805261	0.205162	0.010025	0.113917	yes	0.109773	0.151289	0.124276	0.307461	0.131782	0.223464	0.0196424	0.0976378	0.0465973	4267796	4267796	resting_state_edge
rfMRI_connectivity_ICA25_edge_44	0.00567212	0.0214829	0.00835321	0.497116	0.0101169	0.114494	yes	0.110453	0.115799	0.172361	0.438631	0.190887	0.501687	0.0215704	0.0976378	0.0245836	4267796	4267796	resting_state_edge
rfMRI_connectivity_ICA100_edge_165	0.000208848	-0.020164	0.00785582	0.978791	0.0102656	0.115706	yes	0.111747	0.00484216	0.184299	-0.466258	0.213283	0.979039	0.028808	0.0976378	0.0191714	4267796	4267796	resting_state_edge
rfMRI_connectivity_ICA100_edge_568	0.0141219	0.0233405	0.0091037	0.120847	0.010352	0.115898	yes	0.111901	0.284762	0.197952	0.470668	0.222209	0.150281	0.0341641	0.0976378	0.0252127	4267796	4267796	resting_state_edge
IDP_T1_FAST_ROIs_brain_stem	0.0193394	0.0281607	0.0109882	0.078405	0.0103827	0.115898	yes	0.111901	0.12887	0.0731405	0.187655	0.073227	0.0780768	0.0103879	0.0976378	0.230662	4267796	4267796	structural
rfMRI_connectivity_ICA25_edge_59	-0.00893716	-0.0196593	0.00767649	0.244333	0.0104379	0.115898	yes	0.111901	-0.137946	0.117373	-0.30346	0.11935	0.23988	0.011003	0.0976378	0.0429929	4267796	4267796	resting_state_edge
rfMRI_connectivity_ICA100_edge_634	0.00215567	0.0235209	0.00918964	0.814537	0.0104824	0.115898	yes	0.111901	0.0421462	0.181456	0.460399	0.182008	0.816331	0.0114206	0.0976378	0.0267417	4267796	4267796	resting_state_edge
aparc-a2009s_lh_thickness_S-parieto-occipital	8.13076e-06	-0.0247152	0.00965732	0.999328	0.0104908	0.115898	yes	0.111901	7.33029e-05	0.0822123	-0.206356	0.0819544	0.999289	0.0118043	0.0976378	0.146931	4267796	4267796	structural
aparc-Desikan_lh_volume_superiortemporal	-0.00107694	0.021899	0.00856328	0.89992	0.0105483	0.116073	yes	0.112193	-0.00784907	0.0626842	0.159649	0.065501	0.900352	0.0147955	0.0976378	0.192738	4267796	4267796	structural
rfMRI_connectivity_ICA100_edge_1374	0.00835899	0.0202079	0.00790757	0.290472	0.0106032	0.116218	yes	0.112454	0.138532	0.130426	0.334921	0.13376	0.288166	0.0122836	0.0976378	0.0372945	4267796	4267796	resting_state_edge
aparc-DKTatlas_rh_volume_postcentral	0.0166027	0.0235741	0.00923354	0.0721625	0.0106771	0.116569	yes	0.112916	0.124961	0.0693323	0.177433	0.0696003	0.0714902	0.0107937	0.0976378	0.180806	4267796	4267796	structural
IDP_SWI_T2star_right_pallidum	-0.0202387	-0.0230953	0.00905106	0.025348	0.0107207	0.116588	yes	0.113055	-0.127796	0.0567176	-0.145835	0.0569117	0.0242467	0.0103928	0.0976378	0.256893	4267796	4267796	structural
rfMRI_connectivity_ICA100_edge_1254	-0.0102837	-0.0192626	0.00757802	0.174768	0.0110251	0.119381	yes	0.115282	-0.235914	0.184384	-0.441897	0.207829	0.200731	0.0334825	0.0976378	0.0194801	4267796	4267796	resting_state_edge
ThalamNuclei_rh_volume_PuI	0.0252637	0.0258922	0.010191	0.0131742	0.0110633	0.119381	yes	0.115356	0.168729	0.0663146	0.172926	0.0663	0.0109475	0.0091009	0.0976378	0.229618	4267796	4267796	structural
rfMRI_connectivity_ICA100_edge_373	-0.00641645	-0.0185322	0.00732135	0.380811	0.0113654	0.122168	yes	0.11719	-0.107958	0.126244	-0.311793	0.136455	0.392466	0.0223163	0.0976378	0.0361977	4267796	4267796	resting_state_edge
aparc-DKTatlas_lh_volume_parsorbitalis	0.0131193	0.0201679	0.00797629	0.100014	0.0114556	0.122634	yes	0.117716	0.112924	0.0690437	0.173595	0.0697214	0.101937	0.0127801	0.0976378	0.138252	4267796	4267796	structural
HippSubfield_rh_volume_subiculum-body	0.0218474	0.0263026	0.0104077	0.0358038	0.011497	0.122634	yes	0.117716	0.147598	0.0681861	0.177699	0.067868	0.0304156	0.00883676	0.0976378	0.224394	4267796	4267796	structural
IDP_T1_SIENAX_white_unnormalised_volume	0.0354762	0.0422666	0.0167632	0.0343177	0.0116891	0.124104	yes	0.119203	0.20655	0.0891637	0.246092	0.0868268	0.0205297	0.00459278	0.0976378	0.302082	4267796	4267796	structural
rfMRI_connectivity_ICA100_edge_68	-0.0189451	-0.0213161	0.00845762	0.0250909	0.0117239	0.124104	yes	0.119231	-0.271224	0.116644	-0.305173	0.116729	0.0200591	0.00893905	0.0976378	0.0499751	4267796	4267796	resting_state_edge
IDP_T1_FAST_ROIs_L_inf_temp_gyrus_tempocc	-0.0150882	-0.0221214	0.00878563	0.0859112	0.0118055	0.124494	yes	0.119732	-0.130037	0.0744299	-0.190656	0.0742242	0.0806186	0.0102094	0.0976378	0.137887	4267796	4267796	structural
rfMRI_connectivity_ICA100_edge_703	0.00083599	0.0194932	0.00775644	0.91417	0.0119655	0.1248	yes	0.120203	0.0198937	0.187139	0.463586	0.233704	0.915341	0.0472956	0.0976378	0.0181312	4267796	4267796	resting_state_edge
rfMRI_connectivity_ICA100_edge_1435	0.00545166	0.0204062	0.00812294	0.502129	0.0119993	0.1248	yes	0.120203	0.130296	0.196515	0.487783	0.230374	0.507309	0.0342297	0.0976378	0.0179436	4267796	4267796	resting_state_edge
aseg_global_volume_Brain-Stem	0.0222078	0.0354694	0.0141191	0.115744	0.0119996	0.1248	yes	0.120203	0.116797	0.072085	0.186552	0.0703741	0.105175	0.00802861	0.0976378	0.370231	4267796	4267796	structural
aparc-Desikan_rh_volume_postcentral	0.0138544	0.0232788	0.00926799	0.13495	0.0120138	0.1248	yes	0.120203	0.103477	0.0691719	0.173868	0.0695275	0.134671	0.0123943	0.0976378	0.183608	4267796	4267796	structural
rfMRI_connectivity_ICA100_edge_806	-0.00421945	-0.0213443	0.00850435	0.619787	0.0120798	0.125019	yes	0.120215	-0.0951684	0.192781	-0.481578	0.21157	0.621546	0.0228332	0.0976378	0.0201344	4267796	4267796	resting_state_edge
rfMRI_connectivity_ICA100_edge_400	0.0189507	0.0216754	0.00865482	0.0285524	0.012265	0.126159	yes	0.120916	0.355173	0.181668	0.406238	0.186295	0.0505751	0.0292118	0.0976378	0.029176	4267796	4267796	resting_state_edge
BA-exvivo_lh_area_BA4a	0.0281317	0.0309234	0.0123497	0.022731	0.0122806	0.126159	yes	0.120916	0.196859	0.0823499	0.216396	0.0818998	0.0168248	0.00823682	0.0976378	0.209144	4267796	4267796	structural
rfMRI_connectivity_ICA25_edge_121	0.00651811	0.0183863	0.00734919	0.375125	0.0123557	0.126216	yes	0.121221	0.11268	0.129856	0.317838	0.139832	0.385541	0.0230264	0.0976378	0.034288	4267796	4267796	resting_state_edge
rfMRI_connectivity_ICA25_edge_128	0.0168384	0.0212786	0.00850731	0.0477833	0.0123768	0.126216	yes	0.121221	0.26488	0.132268	0.334733	0.133418	0.0452198	0.0121105	0.0976378	0.0413955	4267796	4267796	resting_state_edge
aseg_lh_volume_Putamen	0.0175383	0.024026	0.00961624	0.0681795	0.0124725	0.126728	yes	0.121837	0.1012	0.055898	0.138637	0.05627	0.0702275	0.0137481	0.0976378	0.30763	4267796	4267796	structural
aparc-pial_rh_area_postcentral	0.0147676	0.0232744	0.00932064	0.113103	0.0125219	0.126767	yes	0.121998	0.111002	0.0698929	0.174948	0.0699077	0.112247	0.01233	0.0976378	0.181279	4267796	4267796	structural
aparc-a2009s_lh_thickness_G-occipital-middle	0.00127702	-0.034144	0.0137212	0.925848	0.0128314	0.12943	yes	0.124037	0.0105832	0.123047	-0.281669	0.103825	0.931459	0.00666905	0.0976378	0.15049	4267796	4267796	structural
ThalamNuclei_lh_volume_PuM	0.0123625	0.0224156	0.00903605	0.171271	0.013113	0.131793	yes	0.12643	0.0862919	0.0620347	0.156469	0.0616083	0.164217	0.0110933	0.0976378	0.210202	4267796	4267796	structural
aparc-a2009s_rh_area_S-oc-temp-med+Lingual	0.000358305	0.0291853	0.0117717	0.975718	0.013165	0.131839	yes	0.126602	0.00279279	0.0956168	0.229164	0.0882453	0.976699	0.00940697	0.0976378	0.166116	4267796	4267796	structural
IDP_T1_SIENAX_white_normalised_volume	0.0347144	0.041253	0.0166642	0.0372357	0.0133032	0.132746	yes	0.127272	0.201971	0.0889605	0.240021	0.0867417	0.0231864	0.00565609	0.0976378	0.302508	4267796	4267796	structural
ThalamNuclei_lh_volume_Pf	0.0285149	0.033389	0.0135269	0.03503	0.0135741	0.134965	yes	0.128961	0.201435	0.0887267	0.235872	0.0872571	0.0231903	0.0068678	0.0976378	0.205209	4267796	4267796	structural
IDP_dMRI_TBSS_OD_Cerebral_peduncle_R	0.0154883	0.0301585	0.0122288	0.20532	0.013656	0.135296	yes	0.129314	0.0927981	0.0723144	0.180709	0.0706036	0.199401	0.0104828	0.0976378	0.285261	4267796	4267796	diffusion
rfMRI_connectivity_ICA25_edge_19	0.0059291	0.0198576	0.00806708	0.462355	0.0138335	0.136184	yes	0.130423	0.131797	0.18163	0.441467	0.205883	0.468065	0.0320117	0.0976378	0.0207408	4267796	4267796	resting_state_edge
rfMRI_connectivity_ICA25_edge_5	0.0171541	0.0192254	0.00781108	0.0280831	0.0138434	0.136184	yes	0.130423	0.273331	0.133647	0.306335	0.135336	0.040837	0.023604	0.0976378	0.0403536	4267796	4267796	resting_state_edge
HippSubfield_rh_volume_subiculum-head	0.0169385	0.0298854	0.0121669	0.163868	0.0140383	0.137615	yes	0.131591	0.114799	0.0797049	0.202562	0.0764978	0.149781	0.00809835	0.0976378	0.222923	4267796	4267796	structural
IDP_dMRI_TBSS_FA_External_capsule_L	0.0279585	0.0256989	0.010477	0.00761802	0.014172	0.138342	yes	0.132347	0.179993	0.0694346	0.165446	0.0691604	0.00953453	0.0167474	0.0976378	0.247142	4267796	4267796	diffusion
rfMRI_connectivity_ICA100_edge_113	-0.0161366	-0.0212478	0.0086689	0.0626831	0.0142447	0.138342	yes	0.132347	-0.247382	0.13314	-0.325744	0.134648	0.0631609	0.0155533	0.0976378	0.0435853	4267796	4267796	resting_state_edge
rfMRI_connectivity_ICA100_edge_1163	0.00108865	0.0213925	0.00872948	0.900754	0.0142616	0.138342	yes	0.132347	0.0208199	0.170244	0.409514	0.183657	0.902665	0.0257622	0.0976378	0.0279646	4267796	4267796	resting_state_edge
rfMRI_connectivity_ICA100_edge_831	-0.00380891	-0.022099	0.00902313	0.672932	0.0143192	0.138418	yes	0.13255	-0.0550709	0.134291	-0.319435	0.147507	0.681743	0.0303451	0.0976378	0.0490377	4267796	4267796	resting_state_edge
rfMRI_connectivity_ICA100_edge_132	0.00628817	0.0240507	0.00985008	0.523222	0.0146191	0.13903	yes	0.133181	0.101421	0.158971	0.388073	0.150259	0.523484	0.00980318	0.0976378	0.0393431	4267796	4267796	resting_state_edge
rfMRI_connectivity_ICA100_edge_463	-0.0123348	-0.0215559	0.00883116	0.162494	0.0146512	0.13903	yes	0.133181	-0.188954	0.135296	-0.33022	0.138577	0.162534	0.0171748	0.0976378	0.0436523	4267796	4267796	resting_state_edge
rfMRI_connectivity_ICA25_edge_200	0.00583751	0.0217254	0.00890278	0.51202	0.0146753	0.13903	yes	0.133181	0.100031	0.152517	0.372384	0.151293	0.51191	0.0138419	0.0976378	0.0348686	4267796	4267796	resting_state_edge
aseg_lh_volume_Hippocampus	0.0163995	0.0229918	0.00942574	0.0818829	0.0147176	0.13903	yes	0.133181	0.106478	0.0608752	0.149281	0.0609451	0.0802712	0.0143079	0.0976378	0.242963	4267796	4267796	structural
rfMRI_connectivity_ICA100_edge_488	-0.0114587	-0.0198366	0.00813404	0.158916	0.0147398	0.13903	yes	0.133181	-0.159143	0.117405	-0.275495	0.122309	0.175259	0.0242935	0.0976378	0.053116	4267796	4267796	resting_state_edge
IDP_dMRI_ProbtrackX_FA_str_l	0.021711	0.0242298	0.00993919	0.0289342	0.0147766	0.13903	yes	0.133181	0.142558	0.0659103	0.159098	0.06608	0.0305482	0.0160555	0.0976378	0.23757	4267796	4267796	diffusion
rfMRI_connectivity_ICA25_edge_107	0.00531288	0.0197607	0.00810612	0.5122	0.014779	0.13903	yes	0.133181	0.10257	0.154742	0.381573	0.161168	0.50743	0.0179062	0.0976378	0.0274802	4267796	4267796	resting_state_edge
aparc-Desikan_lh_thickness_parstriangularis	-0.00271327	-0.0278438	0.0114223	0.812236	0.014782	0.13903	yes	0.133181	-0.0227686	0.0983769	-0.233762	0.0964117	0.816971	0.0153241	0.0976378	0.145318	4267796	4267796	structural
BA-exvivo_lh_thickness_BA45	-0.0114874	-0.0293337	0.0120404	0.34005	0.0148395	0.139102	yes	0.133376	-0.0892946	0.0934661	-0.228056	0.0891198	0.339391	0.0104977	0.0976378	0.169442	4267796	4267796	structural
aparc-a2009s_rh_thickness_S-calcarine	-0.00966257	-0.0228117	0.009382	0.303055	0.0150393	0.14005	yes	0.134538	-0.079517	0.0768423	-0.187736	0.0763948	0.300759	0.0139929	0.0976378	0.151225	4267796	4267796	structural
Brainstem_global_volume_Whole-brainstem	0.0223478	0.032392	0.0133225	0.093454	0.0150413	0.14005	yes	0.134538	0.116226	0.0674859	0.168469	0.0666002	0.0850287	0.0114208	0.0976378	0.378628	4267796	4267796	structural
aparc-DKTatlas_lh_volume_inferiortemporal	-0.010878	-0.020428	0.00841126	0.19592	0.0151552	0.14064	yes	0.135063	-0.0931231	0.0715389	-0.174882	0.0717349	0.193014	0.0147732	0.0976378	0.139757	4267796	4267796	structural
rfMRI_connectivity_ICA100_edge_119	0.0130434	0.0176817	0.00728433	0.0733567	0.0152091	0.140671	yes	0.135063	0.284331	0.167269	0.385448	0.176404	0.0891604	0.0288869	0.0976378	0.0215686	4267796	4267796	resting_state_edge
rfMRI_connectivity_ICA100_edge_880	-0.0161579	-0.0188686	0.00778215	0.0378681	0.0153251	0.141275	yes	0.135768	-0.301416	0.153146	-0.351985	0.156438	0.0490492	0.024449	0.0976378	0.0294467	4267796	4267796	resting_state_edge
aparc-a2009s_lh_thickness_G+S-cingul-Ant	-0.00422997	-0.0345817	0.0142706	0.766916	0.0153811	0.141324	yes	0.13594	-0.0353966	0.128041	-0.289862	0.105028	0.782205	0.00578266	0.0976378	0.145763	4267796	4267796	structural
HippSubfield_rh_volume_CA1-head	0.0182975	0.0268758	0.0111077	0.0995017	0.0155393	0.142307	yes	0.136687	0.121359	0.071595	0.178262	0.0706175	0.0900598	0.011592	0.0976378	0.2328	4267796	4267796	structural
rfMRI_connectivity_ICA100_edge_740	0.0143368	0.0193244	0.00800715	0.073373	0.0158049	0.144265	yes	0.138695	0.186386	0.104942	0.251229	0.106185	0.0757186	0.0179837	0.0976378	0.060608	4267796	4267796	resting_state_edge
aparc-a2009s_lh_volume_S-oc-middle+Lunatus	0.0101383	0.0232858	0.00968218	0.29505	0.0161718	0.147132	yes	0.140915	0.0911629	0.0852217	0.209411	0.0815355	0.284747	0.0102185	0.0976378	0.126632	4267796	4267796	structural
aparc-a2009s_rh_thickness_G+S-cingul-Ant	-0.00788703	-0.0298842	0.0124586	0.526694	0.0164539	0.148332	yes	0.142838	-0.0633209	0.101776	-0.240017	0.0936145	0.533838	0.0103509	0.0976378	0.158767	4267796	4267796	structural
aparc-DKTatlas_lh_area_paracentral	0.0236087	0.0274646	0.0114544	0.0392926	0.0164966	0.148332	yes	0.142838	0.167548	0.0795001	0.194915	0.0791936	0.0350724	0.0138455	0.0976378	0.203348	4267796	4267796	structural
aparc-pial_lh_area_parsorbitalis	0.011813	0.0197121	0.00822447	0.15091	0.0165409	0.148332	yes	0.142838	0.105832	0.0742333	0.176599	0.0751156	0.153966	0.0187215	0.0976378	0.127619	4267796	4267796	structural
rfMRI_connectivity_ICA100_edge_729	-0.012769	-0.0176414	0.007364	0.082922	0.0165918	0.148332	yes	0.142838	-0.190915	0.113674	-0.263765	0.11603	0.0930538	0.0230115	0.0976378	0.0458279	4267796	4267796	resting_state_edge
IDP_dMRI_TBSS_MO_Uncinate_fasciculus_R	0.0123756	0.0245213	0.010237	0.226698	0.0166044	0.148332	yes	0.142838	0.0912878	0.0780241	0.180874	0.0806472	0.242003	0.0249105	0.0976378	0.188277	4267796	4267796	diffusion
IDP_dMRI_TBSS_L2_External_capsule_L	-0.0363366	-0.0370878	0.0154859	0.0189546	0.0166234	0.148332	yes	0.142838	-0.236537	0.0937413	-0.241428	0.0935546	0.0116261	0.00986266	0.0976378	0.241677	4267796	4267796	diffusion
IDP_dMRI_TBSS_FA_Posterior_thalamic_radiation_R	-0.0048763	-0.0265841	0.011116	0.660896	0.0167784	0.149237	yes	0.143837	-0.0319195	0.072823	-0.174065	0.0700511	0.661157	0.0129613	0.0976378	0.238892	4267796	4267796	diffusion
aseg_rh_volume_Pallidum	0.0251422	0.0311313	0.0130341	0.053737	0.0169199	0.150016	yes	0.144716	0.148416	0.0726666	0.183775	0.0715885	0.0411094	0.0102554	0.0976378	0.293883	4267796	4267796	structural
rfMRI_connectivity_ICA100_edge_1113	-0.00271831	0.019188	0.00804746	0.735525	0.017109	0.151211	yes	0.145604	-0.0436754	0.130269	0.308355	0.142143	0.737421	0.0300577	0.0976378	0.0396738	4267796	4267796	resting_state_edge
rfMRI_connectivity_ICA100_edge_569	0.004825	0.0185611	0.00779381	0.535863	0.0172417	0.151901	yes	0.146121	0.106537	0.17376	0.409862	0.192466	0.539792	0.0332101	0.0976378	0.0210199	4267796	4267796	resting_state_edge
rfMRI_connectivity_ICA100_edge_222	-0.010362	-0.0181571	0.00763605	0.174787	0.0174156	0.152781	yes	0.147259	-0.271747	0.208394	-0.476211	0.235804	0.192231	0.0434336	0.0976378	0.014909	4267796	4267796	resting_state_edge
rfMRI_connectivity_ICA100_edge_811	0.0105248	0.0190418	0.00801765	0.189285	0.0175494	0.152781	yes	0.147325	0.176161	0.135045	0.318726	0.139128	0.192078	0.0219698	0.0976378	0.0365678	4267796	4267796	resting_state_edge
rfMRI_connectivity_ICA100_edge_109	0.00653812	0.021076	0.00888109	0.461618	0.0176381	0.152781	yes	0.147325	0.137424	0.187446	0.443069	0.201367	0.463473	0.0277849	0.0976378	0.0231893	4267796	4267796	resting_state_edge
IDP_T1_SIENAX_brain-unnormalised_volume	0.0359982	0.0389085	0.0164025	0.028187	0.0176872	0.152781	yes	0.147325	0.221398	0.0915277	0.2393	0.090442	0.0155667	0.00814739	0.0976378	0.27072	4267796	4267796	structural
IDP_dMRI_TBSS_L3_External_capsule_L	-0.0353631	-0.033553	0.0141522	0.0124628	0.0177467	0.152781	yes	0.147325	-0.232891	0.0891614	-0.22097	0.0893879	0.00900093	0.0134348	0.0976378	0.236138	4267796	4267796	diffusion
aparc-a2009s_rh_thickness_S-temporal-sup	-0.00136668	-0.0307547	0.0129747	0.916111	0.0177706	0.152781	yes	0.147325	-0.010682	0.106434	-0.241021	0.0960972	0.920056	0.0121382	0.0976378	0.166752	4267796	4267796	structural
rfMRI_connectivity_ICA100_edge_574	0.00842751	0.0189787	0.00800681	0.292551	0.0177725	0.152781	yes	0.147325	0.187334	0.178291	0.421916	0.191146	0.293389	0.0272934	0.0976378	0.0207377	4267796	4267796	resting_state_edge
rfMRI_connectivity_ICA100_edge_760	-0.00617434	-0.0176175	0.00743307	0.406167	0.0177806	0.152781	yes	0.147325	-0.075957	0.0917644	-0.216735	0.0937008	0.407818	0.0207196	0.0976378	0.0676842	4267796	4267796	resting_state_edge
rfMRI_connectivity_ICA100_edge_602	0.0194368	0.0212921	0.00899346	0.0306783	0.0179083	0.153405	yes	0.147743	0.212088	0.0991612	0.232332	0.0994194	0.0324499	0.0194448	0.0976378	0.0860291	4267796	4267796	resting_state_edge
rfMRI_connectivity_ICA100_edge_329	0.0088362	0.0211487	0.00895041	0.323525	0.018134	0.154862	yes	0.149253	0.191344	0.192489	0.458065	0.201788	0.320198	0.0232054	0.0976378	0.021847	4267796	4267796	resting_state_edge
aparc-Desikan_rh_thickness_rostralmiddlefrontal	-0.00640922	-0.0244167	0.0103764	0.536793	0.0186183	0.158512	yes	0.152563	-0.049671	0.0812116	-0.189259	0.079444	0.540786	0.0172051	0.0976378	0.170474	4267796	4267796	structural
AmygNuclei_rh_volume_Corticoamygdaloid-transitio	-0.00154916	0.0244401	0.010403	0.881621	0.0188076	0.159173	yes	0.153459	-0.0128147	0.0876999	0.202057	0.0865396	0.883827	0.0195512	0.0976378	0.149855	4267796	4267796	structural
rfMRI_connectivity_ICA25_edge_45	-0.0173076	-0.0193835	0.00825085	0.0359341	0.0188103	0.159173	yes	0.153459	-0.301794	0.141255	-0.337996	0.141835	0.0326365	0.0171714	0.0976378	0.0336918	4267796	4267796	resting_state_edge
rfMRI_connectivity_ICA100_edge_1012	0.0021787	-0.0198024	0.00844495	0.796416	0.0190333	0.160572	yes	0.154261	0.0543069	0.213225	-0.493297	0.23991	0.79896	0.0397659	0.0976378	0.0165223	4267796	4267796	resting_state_edge
rfMRI_connectivity_ICA100_edge_313	0.00876698	0.0193565	0.00826501	0.288811	0.0191819	0.160865	yes	0.154468	0.178982	0.167546	0.3952	0.175441	0.285405	0.0242839	0.0976378	0.0245813	4267796	4267796	resting_state_edge
rfMRI_connectivity_ICA100_edge_377	-0.0100771	-0.0170994	0.00730136	0.167536	0.0191837	0.160865	yes	0.154468	-0.21947	0.164178	-0.372415	0.175386	0.181294	0.0337199	0.0976378	0.0216066	4267796	4267796	resting_state_edge
rfMRI_connectivity_ICA100_edge_1068	-0.00802467	-0.0182965	0.00781667	0.304604	0.0192474	0.160915	yes	0.154498	-0.0841201	0.0817934	-0.191804	0.0830635	0.30374	0.0209365	0.0976378	0.0932142	4267796	4267796	resting_state_edge
aparc-pial_rh_area_medialorbitofrontal	-0.00908433	-0.0187583	0.00802366	0.257553	0.019394	0.161622	yes	0.154819	-0.078266	0.0675067	-0.161622	0.0665238	0.246301	0.0151182	0.0976378	0.137967	4267796	4267796	structural
IDP_T1_FAST_ROIs_L_occ_pole	0.0210622	0.0224684	0.00962129	0.0285876	0.0195287	0.161622	yes	0.154845	0.171661	0.0774738	0.183122	0.0774762	0.0267103	0.018099	0.0976378	0.154194	4267796	4267796	structural
aparc-a2009s_rh_thickness_Pole-occipital	-0.0092698	-0.0235415	0.0100834	0.357931	0.0195599	0.161622	yes	0.154845	-0.0782162	0.0840831	-0.198661	0.0814952	0.352255	0.0147809	0.0976378	0.143819	4267796	4267796	structural
aparc-a2009s_lh_volume_G-temp-sup-Lateral	0.00260415	0.0195037	0.00835418	0.755255	0.0195642	0.161622	yes	0.154845	0.0204745	0.066118	0.153342	0.0677526	0.756815	0.0236193	0.0976378	0.165711	4267796	4267796	structural
rfMRI_connectivity_ICA25_edge_147	0.00420982	0.0160322	0.0068946	0.541467	0.0200543	0.164745	yes	0.157765	0.0783737	0.129529	0.298463	0.137977	0.545134	0.0305313	0.0976378	0.0295645	4267796	4267796	resting_state_edge
rfMRI_connectivity_ICA25_edge_118	0.0204207	0.0189115	0.00813323	0.0120468	0.0200606	0.164745	yes	0.157765	0.318456	0.128749	0.29492	0.128081	0.0133808	0.0213008	0.0976378	0.042123	4267796	4267796	resting_state_edge
rfMRI_connectivity_ICA100_edge_1157	-0.0104997	-0.0220085	0.00947708	0.267903	0.0202175	0.165545	yes	0.157908	-0.133541	0.119588	-0.279933	0.119317	0.264135	0.0189697	0.0976378	0.0633131	4267796	4267796	resting_state_edge
rfMRI_connectivity_ICA100_edge_716	0.00130163	-0.0179964	0.00775481	0.866703	0.0203046	0.165723	yes	0.157908	0.0200318	0.119956	-0.27692	0.124554	0.867376	0.0261956	0.0976378	0.0432669	4267796	4267796	resting_state_edge
aparc-a2009s_lh_volume_G-oc-temp-med-Parahip	0.0149147	0.0202232	0.00871811	0.0871221	0.0203582	0.165723	yes	0.157908	0.109659	0.0647667	0.14869	0.0652278	0.0904277	0.0226343	0.0976378	0.189479	4267796	4267796	structural
ThalamNuclei_lh_volume_L-Sg	0.025136	0.0257588	0.0111144	0.0237235	0.0204703	0.166149	yes	0.158303	0.197986	0.0829643	0.202893	0.0828624	0.017014	0.0143433	0.0976378	0.165076	4267796	4267796	structural
aseg_lh_volume_Pallidum	0.0176488	0.0279247	0.0120733	0.143797	0.0207268	0.166224	yes	0.158958	0.10695	0.0711785	0.16923	0.0697909	0.132952	0.0153162	0.0976378	0.278864	4267796	4267796	structural
rfMRI_connectivity_ICA100_edge_916	-0.00458482	-0.0215319	0.00931368	0.62253	0.0207858	0.166224	yes	0.158958	-0.0468392	0.0954472	-0.219982	0.09657	0.623615	0.0227292	0.0976378	0.0981347	4267796	4267796	resting_state_edge
IDP_T1_FAST_ROIs_R_cerebellum_crus_I	0.00405278	0.019863	0.0085943	0.637237	0.0208228	0.166224	yes	0.158958	0.0246567	0.0524016	0.120849	0.0529255	0.637975	0.0224078	0.0976378	0.276708	4267796	4267796	structural
rfMRI_connectivity_ICA100_edge_981	0.0110781	0.0175899	0.00761217	0.145582	0.0208463	0.166224	yes	0.158958	0.26627	0.191999	0.422801	0.20892	0.165494	0.0429966	0.0976378	0.0177461	4267796	4267796	resting_state_edge
aparc-a2009s_lh_thickness_S-front-inf	-0.00924659	-0.0247127	0.0106958	0.387309	0.0208601	0.166224	yes	0.158958	-0.0782408	0.0910162	-0.209131	0.0893159	0.389989	0.019208	0.0976378	0.143021	4267796	4267796	structural
rfMRI_connectivity_ICA25_edge_22	0.00112816	0.0192819	0.00834574	0.892471	0.0208667	0.166224	yes	0.158958	0.0234353	0.174565	0.400918	0.182551	0.893205	0.0280779	0.0976378	0.0237022	4267796	4267796	resting_state_edge
rfMRI_connectivity_ICA100_edge_937	0.0114952	0.0189617	0.00820912	0.161426	0.0208974	0.166224	yes	0.158958	0.197909	0.143719	0.326462	0.148057	0.168495	0.0274553	0.0976378	0.0345631	4267796	4267796	resting_state_edge
aparc-a2009s_rh_thickness_G-oc-temp-lat-fusifor	-0.0022218	-0.0234931	0.0101782	0.827203	0.0209885	0.166473	yes	0.15897	-0.0191437	0.0893513	-0.202536	0.0868565	0.83035	0.019709	0.0976378	0.13781	4267796	4267796	structural
IDP_T1_SIENAX_brain-normalised_volume	0.0355846	0.0376125	0.0163103	0.0291299	0.0211075	0.166941	yes	0.15897	0.218156	0.0909091	0.23059	0.0901567	0.016408	0.0105379	0.0976378	0.272456	4267796	4267796	structural
rfMRI_connectivity_ICA100_edge_129	0.012111	0.0176145	0.00764588	0.113197	0.0212343	0.167423	yes	0.15913	0.240888	0.152972	0.350364	0.157096	0.11532	0.0257305	0.0976378	0.025898	4267796	4267796	resting_state_edge
rfMRI_connectivity_ICA100_edge_839	-0.00423962	0.019121	0.00830459	0.60969	0.0213092	0.167423	yes	0.15913	-0.0742328	0.148737	0.334742	0.152995	0.617718	0.0286747	0.0976378	0.0334298	4267796	4267796	resting_state_edge
Brainstem_global_volume_Pons	0.0186961	0.0305404	0.0132683	0.158812	0.0213489	0.167423	yes	0.15913	0.0965694	0.0671501	0.157755	0.0659283	0.150402	0.0167189	0.0976378	0.383841	4267796	4267796	structural
aparc-a2009s_rh_area_S-pericallosal	0.00452373	0.026886	0.0116896	0.698766	0.0214491	0.16756	yes	0.159238	0.0368744	0.0965966	0.219257	0.0921496	0.702657	0.0173427	0.0976378	0.154004	4267796	4267796	structural
aparc-a2009s_rh_volume_S-oc-middle+Lunatus	0.000107966	0.023697	0.0103135	0.991648	0.0215809	0.16756	yes	0.159578	0.000933533	0.0919328	0.207925	0.0877972	0.991898	0.017873	0.0976378	0.133033	4267796	4267796	structural
IDP_dMRI_TBSS_L1_Cerebral_peduncle_L	-0.00453584	-0.0247676	0.0107838	0.674035	0.0216332	0.16756	yes	0.159602	-0.0309132	0.0742451	-0.168838	0.0727569	0.677142	0.0203093	0.0976378	0.220406	4267796	4267796	diffusion
ThalamNuclei_lh_volume_MDm	-0.00184269	0.0221033	0.00962646	0.848197	0.0216701	0.16756	yes	0.159602	-0.0134935	0.071053	0.161836	0.0718666	0.849381	0.0243289	0.0976378	0.19107	4267796	4267796	structural
aparc-DKTatlas_rh_thickness_parstriangularis	-0.00677034	-0.0214018	0.00932826	0.467969	0.0217735	0.16756	yes	0.159643	-0.0579843	0.0801971	-0.18331	0.079954	0.469666	0.0218657	0.0976378	0.139617	4267796	4267796	structural
IDP_dMRI_TBSS_L2_Fornix_cres+Stria_terminalis_L	-0.0196183	-0.0317233	0.0138293	0.156016	0.0217953	0.16756	yes	0.159643	-0.142632	0.09814	-0.230661	0.0941507	0.146126	0.0142892	0.0976378	0.193709	4267796	4267796	diffusion
ThalamNuclei_lh_volume_MGN	0.00709592	0.0208636	0.00909809	0.435429	0.0218372	0.16756	yes	0.159643	0.0580456	0.0740949	0.17068	0.0737091	0.433395	0.0205804	0.0976378	0.153044	4267796	4267796	structural
aparc-a2009s_rh_thickness_S-pericallosal	-0.012624	-0.0220745	0.00962687	0.189745	0.0218478	0.16756	yes	0.159643	-0.093357	0.0706533	-0.163249	0.0706269	0.186388	0.020809	0.0976378	0.187277	4267796	4267796	structural
HippSubfield_lh_volume_molecular-layer-HP-body	0.010556	0.0221816	0.00968112	0.27555	0.0219504	0.16775	yes	0.160079	0.0948474	0.0855305	0.199327	0.0827615	0.26746	0.0160206	0.0976378	0.126831	4267796	4267796	structural
aparc-Desikan_rh_thickness_posteriorcingulate	-0.0130446	-0.0238897	0.0104344	0.211243	0.0220495	0.16775	yes	0.160211	-0.105335	0.0833089	-0.19292	0.0820895	0.206091	0.0187675	0.0976378	0.157054	4267796	4267796	structural
aparc-Desikan_lh_area_paracentral	0.024475	0.0267524	0.0116852	0.0362137	0.0220548	0.16775	yes	0.160211	0.177014	0.0817905	0.193487	0.0815127	0.030446	0.0176104	0.0976378	0.195792	4267796	4267796	structural
rfMRI_connectivity_ICA100_edge_1298	-0.0124156	-0.0190916	0.00834274	0.136702	0.0221136	0.16775	yes	0.160324	-0.251023	0.172024	-0.386016	0.179679	0.144503	0.0316852	0.0976378	0.0250673	4267796	4267796	resting_state_edge
aparc-a2009s_lh_area_G-temp-sup-Lateral	0.000129851	0.0223826	0.00979039	0.989418	0.0222436	0.168278	yes	0.160952	0.000990262	0.0748852	0.169277	0.0808653	0.989449	0.0363202	0.0976378	0.179112	4267796	4267796	structural
BA-exvivo_lh_area_BA3b	0.024396	0.0286783	0.0125564	0.052026	0.0223736	0.168553	yes	0.161149	0.176556	0.0882974	0.207551	0.0875568	0.0455478	0.0177654	0.0976378	0.195535	4267796	4267796	structural
IDP_T1_FAST_ROIs_L_front_operc_cortex	-0.0102548	-0.0183293	0.00802685	0.201403	0.022401	0.168553	yes	0.161149	-0.0904164	0.0691075	-0.161617	0.0682439	0.190757	0.0178737	0.0976378	0.131736	4267796	4267796	structural
aparc-a2009s_lh_volume_G-temporal-inf	-0.0134915	-0.019622	0.0086023	0.116797	0.0225471	0.169183	yes	0.161885	-0.121527	0.076442	-0.176752	0.0762697	0.111881	0.0204787	0.0976378	0.126229	4267796	4267796	structural
IDP_dMRI_ProbtrackX_FA_ar_l	0.0324213	0.0214705	0.00941725	0.00057581	0.0226126	0.169183	yes	0.162043	0.242802	0.0742179	0.160792	0.0723248	0.00106987	0.0262028	0.0976378	0.182637	4267796	4267796	diffusion
rfMRI_connectivity_ICA25_edge_37	0.00012739	0.0158342	0.00694787	0.985372	0.0226671	0.169183	yes	0.16212	0.00225922	0.12373	0.281207	0.130743	0.985432	0.0314884	0.0976378	0.0324857	4267796	4267796	resting_state_edge
aparc-a2009s_lh_area_S-oc-middle+Lunatus	0.0135284	0.0258279	0.0113429	0.232999	0.0227862	0.169427	yes	0.162341	0.111355	0.0907681	0.212623	0.0856408	0.219896	0.0130379	0.0976378	0.151109	4267796	4267796	structural
rfMRI_connectivity_ICA100_edge_851	0.00243535	0.0188257	0.0082767	0.768573	0.0229334	0.169427	yes	0.162341	0.0402703	0.137786	0.31128	0.145727	0.770082	0.0326753	0.0976378	0.0374741	4267796	4267796	resting_state_edge
rfMRI_connectivity_ICA25_edge_80	0.00598325	0.0193562	0.00851135	0.482072	0.0229563	0.169427	yes	0.162341	0.141251	0.204066	0.45698	0.229355	0.488822	0.0463206	0.0976378	0.0183926	4267796	4267796	resting_state_edge
aparc-DKTatlas_rh_thickness_posteriorcingulate	-0.0140981	-0.0233318	0.0102627	0.169528	0.0229988	0.169427	yes	0.162341	-0.113087	0.0814896	-0.187163	0.0807957	0.165212	0.0205311	0.0976378	0.159164	4267796	4267796	structural
rfMRI_connectivity_ICA25_edge_177	0.0176685	0.0195857	0.00861527	0.0402831	0.0230041	0.169427	yes	0.162341	0.261262	0.131903	0.289611	0.132837	0.0476242	0.0292425	0.0976378	0.046853	4267796	4267796	resting_state_edge
rfMRI_connectivity_ICA100_edge_10	0.00817763	0.0173649	0.00765287	0.285263	0.0232638	0.170888	yes	0.163862	0.149612	0.143873	0.317694	0.153415	0.298391	0.038377	0.0976378	0.0306157	4267796	4267796	resting_state_edge
rfMRI_connectivity_ICA100_edge_1226	-0.0035708	0.0190137	0.00839006	0.6704	0.0234383	0.171348	yes	0.164236	-0.0826509	0.199821	0.439958	0.224852	0.679149	0.0503878	0.0976378	0.0191494	4267796	4267796	resting_state_edge
aparc-Desikan_rh_area_insula	-0.00131913	0.0244343	0.0107829	0.902633	0.0234496	0.171348	yes	0.164236	-0.00974732	0.0806705	0.180455	0.0802399	0.903827	0.024516	0.0976378	0.187793	4267796	4267796	structural
rfMRI_connectivity_ICA25_edge_185	0.00875159	0.0183527	0.00811361	0.280752	0.0236993	0.172719	yes	0.165672	0.123782	0.113652	0.259591	0.11424	0.276096	0.0230661	0.0976378	0.0511986	4267796	4267796	resting_state_edge
aparc-a2009s_lh_volume_G-precuneus	0.00498466	-0.0178826	0.00792639	0.529435	0.0240655	0.174931	yes	0.167287	0.038011	0.0605649	-0.136369	0.0621139	0.530261	0.0281306	0.0976378	0.176145	4267796	4267796	structural
ThalamNuclei_rh_volume_PuM	0.0266253	0.0285729	0.0126772	0.0357068	0.0242035	0.175475	yes	0.167568	0.169002	0.076459	0.181366	0.0761691	0.0270803	0.0172614	0.0976378	0.254189	4267796	4267796	structural
IDP_T1_FIRST_left_pallidum_volume	0.015404	0.0225159	0.00999868	0.123414	0.0243295	0.175816	yes	0.167568	0.112626	0.072089	0.164628	0.0717784	0.118213	0.0218154	0.0976378	0.191587	4267796	4267796	structural
aseg_rh_volume_Cerebellum-White-Matter	0.0198995	0.0264588	0.0117535	0.090442	0.0243767	0.175816	yes	0.167568	0.12145	0.0707483	0.161485	0.0704604	0.0860435	0.0219142	0.0976378	0.274958	4267796	4267796	structural
rfMRI_connectivity_ICA100_edge_1317	-0.0141842	-0.0199633	0.00887866	0.11014	0.0245468	0.176278	yes	0.168256	-0.30355	0.180829	-0.427261	0.18251	0.0932191	0.0192305	0.0976378	0.0223682	4267796	4267796	resting_state_edge
rfMRI_connectivity_ICA100_edge_7	0.0151905	0.0176936	0.00787035	0.0535956	0.0245675	0.176278	yes	0.168256	0.389091	0.226804	0.45321	0.23582	0.0862462	0.0546252	0.0976378	0.0156293	4267796	4267796	resting_state_edge
rfMRI_connectivity_ICA100_edge_1127	-0.00096439	-0.0193841	0.00863768	0.911102	0.0248238	0.177334	yes	0.16951	-0.0113051	0.101922	-0.227197	0.105696	0.911681	0.0315927	0.0976378	0.074568	4267796	4267796	resting_state_edge
rfMRI_connectivity_ICA100_edge_922	-0.000364845	-0.0183106	0.00816036	0.964339	0.024842	0.177334	yes	0.16951	-0.00505949	0.113892	-0.254502	0.113223	0.964567	0.0245889	0.0976378	0.0530223	4267796	4267796	resting_state_edge
rfMRI_connectivity_ICA25_edge_15	0.0149508	0.019835	0.00885268	0.0912485	0.0250545	0.178393	yes	0.169949	0.180079	0.107459	0.238908	0.108291	0.0937806	0.027372	0.0976378	0.0706062	4267796	4267796	resting_state_edge
rfMRI_connectivity_ICA100_edge_833	0.0167059	0.0192452	0.00860284	0.052149	0.0252815	0.179396	yes	0.170938	0.225559	0.115584	0.259846	0.116157	0.0510017	0.0252842	0.0976378	0.0561932	4267796	4267796	resting_state_edge
rfMRI_connectivity_ICA100_edge_223	-0.0200526	-0.0175641	0.00785446	0.0106793	0.0253394	0.179396	yes	0.171018	-0.34056	0.143243	-0.298296	0.141036	0.017431	0.0344277	0.0976378	0.0355215	4267796	4267796	resting_state_edge
rfMRI_connectivity_ICA25_edge_77	-0.0018204	-0.0164164	0.00734896	0.80436	0.0254939	0.179396	yes	0.171286	-0.0409566	0.167202	-0.369192	0.196327	0.806493	0.0600398	0.0976378	0.0202705	4267796	4267796	resting_state_edge
aparc-pial_lh_area_postcentral	0.0147103	0.0221143	0.00989971	0.137298	0.0254944	0.179396	yes	0.171286	0.12078	0.0813229	0.181575	0.0811547	0.137493	0.0252602	0.0976378	0.151926	4267796	4267796	structural
aparc-Desikan_lh_volume_lateralorbitofrontal	0.0143648	0.0179033	0.00801588	0.0731254	0.0255175	0.179396	yes	0.171286	0.0995015	0.0560195	0.124012	0.0563316	0.0757013	0.0277038	0.0976378	0.213485	4267796	4267796	structural
BA-exvivo_lh_area_BA4p	0.0206925	0.0199751	0.0089531	0.0208212	0.0256757	0.180054	yes	0.171727	0.153041	0.0668499	0.147735	0.0668027	0.0220606	0.0270004	0.0976378	0.187252	4267796	4267796	structural
aparc-a2009s_rh_thickness_G-precentral	-0.00154372	-0.0210696	0.00946456	0.870436	0.0260034	0.181893	yes	0.173606	-0.0122706	0.0761809	-0.167541	0.0757129	0.872037	0.0269079	0.0976378	0.161988	4267796	4267796	structural
rfMRI_connectivity_ICA100_edge_319	-0.00430247	0.0175636	0.00789712	0.585881	0.0261446	0.182288	yes	0.17423	-0.0629882	0.116452	0.257124	0.119806	0.58858	0.0318589	0.0976378	0.0477993	4267796	4267796	resting_state_edge
aparc-Desikan_lh_area_superiortemporal	0.0024952	0.0228314	0.0102688	0.808015	0.0261909	0.182288	yes	0.17423	0.0161378	0.0676826	0.1476	0.0724058	0.811545	0.041499	0.0976378	0.245128	4267796	4267796	structural
rfMRI_connectivity_ICA100_edge_351	-0.0110024	-0.0163237	0.00735047	0.134438	0.0263665	0.183053	yes	0.175085	-0.190719	0.13097	-0.282961	0.135408	0.145337	0.0366445	0.0976378	0.0340986	4267796	4267796	resting_state_edge
rfMRI_connectivity_ICA100_edge_1200	-0.0284059	-0.0173586	0.00782034	0.0002809	0.0264412	0.183115	yes	0.175267	-0.457433	0.127668	-0.279525	0.122991	0.000339691	0.023043	0.0976378	0.0395033	4267796	4267796	resting_state_edge
rfMRI_connectivity_ICA100_edge_942	0.0078926	0.0186089	0.00839766	0.347291	0.0266941	0.184408	yes	0.176628	0.11109	0.118147	0.261934	0.120865	0.347083	0.0302216	0.0976378	0.0517064	4267796	4267796	resting_state_edge
rfMRI_connectivity_ICA100_edge_1116	0.0138545	0.0148909	0.00672794	0.0394699	0.0268771	0.184678	yes	0.177138	0.27827	0.150575	0.299086	0.152634	0.0645956	0.0500545	0.0976378	0.0254073	4267796	4267796	resting_state_edge
BA-exvivo_rh_area_BA3b	0.0137997	0.0213262	0.00963675	0.152149	0.0268972	0.184678	yes	0.177138	0.0953361	0.067813	0.147333	0.0687475	0.159763	0.0321047	0.0976378	0.21462	4267796	4267796	structural
rfMRI_connectivity_ICA100_edge_1299	-0.010813	-0.0203167	0.00918447	0.239069	0.026962	0.184678	yes	0.177138	-0.234467	0.196401	-0.4406	0.203966	0.232549	0.0307596	0.0976378	0.0217896	4267796	4267796	resting_state_edge
rfMRI_connectivity_ICA25_edge_71	-0.00626634	-0.0179786	0.00813054	0.440875	0.027019	0.184678	yes	0.177187	-0.077889	0.0995043	-0.223499	0.0978047	0.433762	0.0223038	0.0976378	0.0662797	4267796	4267796	resting_state_edge
aparc-a2009s_rh_area_G-postcentral	0.0218131	0.0242679	0.0109781	0.0469258	0.0270649	0.184678	yes	0.177187	0.171432	0.083503	0.190727	0.083105	0.0400717	0.0217323	0.0976378	0.165808	4267796	4267796	structural
rfMRI_connectivity_ICA100_edge_742	0.00703825	0.0184318	0.00834829	0.399186	0.0272544	0.185517	yes	0.1778	0.183692	0.227425	0.481059	0.270138	0.41926	0.0749471	0.0976378	0.0150602	4267796	4267796	resting_state_edge
IDP_dMRI_TBSS_OD_Retrolenticular_part_of_internal_capsule_R	0.00156969	0.0262983	0.011936	0.895372	0.0275749	0.187103	yes	0.179566	0.0107429	0.0833336	0.180135	0.0811162	0.897425	0.0263715	0.0976378	0.218299	4267796	4267796	diffusion
HippSubfield_lh_volume_presubiculum-body	0.0169553	0.0226088	0.0102645	0.0985673	0.0276218	0.187103	yes	0.179566	0.118744	0.0704672	0.158341	0.0699462	0.0919702	0.0235897	0.0976378	0.208808	4267796	4267796	structural
aparc-a2009s_lh_thickness_G-front-inf-Opercular	-0.0057989	-0.0203321	0.00923773	0.530174	0.0277371	0.187219	yes	0.179608	-0.0516622	0.0833119	-0.181132	0.0856722	0.535188	0.0344939	0.0976378	0.129069	4267796	4267796	structural
aseg_rh_volume_VentralDC	0.0258837	0.0343488	0.0156097	0.0972823	0.0277735	0.187219	yes	0.179608	0.147457	0.0847678	0.19569	0.0827387	0.0819403	0.0180223	0.0976378	0.315511	4267796	4267796	structural
rfMRI_connectivity_ICA100_edge_121	0.00106439	0.0163192	0.007422	0.885966	0.0278953	0.187258	yes	0.179889	0.0243734	0.1716	0.37358	0.197711	0.887051	0.0588213	0.0976378	0.0195629	4267796	4267796	resting_state_edge
aparc-DKTatlas_lh_thickness_paracentral	-0.00925088	-0.0202322	0.00920277	0.314787	0.0279139	0.187258	yes	0.179889	-0.0689033	0.069103	-0.150697	0.0699369	0.318711	0.0311808	0.0976378	0.184633	4267796	4267796	structural
rfMRI_connectivity_ICA100_edge_852	0.0203945	0.0190356	0.00866771	0.0186264	0.0280813	0.187436	yes	0.180655	0.423484	0.199621	0.395266	0.197161	0.0338849	0.0449859	0.0976378	0.0237701	4267796	4267796	resting_state_edge
rfMRI_connectivity_ICA100_edge_681	-0.00300083	-0.0177468	0.00808472	0.710509	0.0281557	0.187436	yes	0.180739	-0.0588312	0.160431	-0.347926	0.17478	0.713838	0.0465192	0.0976378	0.0266643	4267796	4267796	resting_state_edge
aparc-a2009s_lh_thickness_S-precentral-inf-part	-0.0183781	-0.0200371	0.00913013	0.0441245	0.0281917	0.187436	yes	0.180739	-0.165958	0.0823382	-0.180939	0.0824305	0.0438459	0.0281603	0.0976378	0.125608	4267796	4267796	structural
aparc-pial_lh_area_superiortemporal	0.00476992	0.019372	0.00882987	0.589057	0.0282414	0.187436	yes	0.180745	0.0327089	0.0621286	0.132812	0.0664679	0.598561	0.0457014	0.0976378	0.217964	4267796	4267796	structural
ThalamNuclei_rh_volume_VM	0.0290852	0.0237569	0.0108333	0.00725725	0.0283105	0.187436	yes	0.180875	0.190054	0.0682191	0.155235	0.0685528	0.00533724	0.0235456	0.0976378	0.23987	4267796	4267796	structural
rfMRI_connectivity_ICA100_edge_168	0.0166274	0.0167248	0.00762926	0.0293004	0.0283655	0.187436	yes	0.180915	0.271061	0.127653	0.27265	0.127707	0.0337189	0.0327645	0.0976378	0.0385487	4267796	4267796	resting_state_edge
aparc-DKTatlas_rh_thickness_isthmuscingulate	-0.00532153	-0.0190085	0.0086767	0.539669	0.0284699	0.187436	yes	0.181017	-0.0401261	0.0648523	-0.14335	0.063867	0.536095	0.0248001	0.0976378	0.180092	4267796	4267796	structural
BA-exvivo_rh_area_BA3a	0.0113438	0.0176866	0.00807375	0.160013	0.0284789	0.187436	yes	0.181017	0.0808008	0.058125	0.125979	0.0587782	0.164492	0.032089	0.0976378	0.201894	4267796	4267796	structural
rfMRI_connectivity_ICA100_edge_489	-0.014169	-0.016812	0.0076934	0.065518	0.028871	0.189568	yes	0.182262	-0.301504	0.181524	-0.357742	0.187293	0.0967213	0.0561249	0.0976378	0.0226379	4267796	4267796	resting_state_edge
IDP_dMRI_TBSS_MD_External_capsule_L	-0.0381153	-0.0376508	0.0172674	0.027289	0.0292234	0.190089	yes	0.182977	-0.242354	0.0990738	-0.2394	0.0992672	0.0144373	0.0158797	0.0976378	0.253283	4267796	4267796	diffusion
aparc-Desikan_rh_thickness_isthmuscingulate	-0.00632072	-0.0190239	0.00872641	0.468869	0.0292551	0.190089	yes	0.182977	-0.0472547	0.0645113	-0.142241	0.0636503	0.463862	0.0254355	0.0976378	0.183208	4267796	4267796	structural
rfMRI_connectivity_ICA100_edge_536	-0.00578646	-0.0175674	0.00805896	0.472748	0.0292678	0.190089	yes	0.182977	-0.120055	0.170538	-0.364473	0.186457	0.481446	0.0506146	0.0976378	0.0238107	4267796	4267796	resting_state_edge
BA-exvivo_rh_area_MT	0.00132977	0.0373747	0.0171462	0.938182	0.029275	0.190089	yes	0.182977	0.00952185	0.136407	0.269754	0.107101	0.944349	0.0117791	0.0976378	0.196566	4267796	4267796	structural
rfMRI_connectivity_ICA25_edge_64	0.00543512	0.0180602	0.00828628	0.511877	0.0292921	0.190089	yes	0.182977	0.116265	0.176317	0.386463	0.182979	0.509634	0.0346814	0.0976378	0.022381	4267796	4267796	resting_state_edge
IDP_dMRI_ProbtrackX_MO_atr_r	-0.0127107	-0.0178622	0.00819968	0.121106	0.0293764	0.190089	yes	0.182977	-0.0985186	0.0626726	-0.138449	0.0626162	0.115961	0.0270309	0.0976378	0.170486	4267796	4267796	diffusion
aparc-a2009s_rh_thickness_S-front-inf	-0.00753964	-0.0186645	0.00857073	0.379024	0.0294282	0.190089	yes	0.182977	-0.0665775	0.0760572	-0.164817	0.0768015	0.381378	0.031872	0.0976378	0.131358	4267796	4267796	structural
aparc-a2009s_lh_thickness_S-subparietal	-0.00677278	-0.0205492	0.00944611	0.473379	0.0295988	0.190379	yes	0.183125	-0.0611891	0.0853353	-0.18567	0.0847557	0.473347	0.0284776	0.0976378	0.125463	4267796	4267796	structural
IDP_dMRI_TBSS_L3_Fornix_cres+Stria_terminalis_L	-0.0257146	-0.0316389	0.0145448	0.0770683	0.0296099	0.190379	yes	0.183125	-0.189513	0.102556	-0.233183	0.100608	0.0646153	0.0204633	0.0976378	0.188531	4267796	4267796	diffusion
IDP_dMRI_TBSS_OD_Cerebral_peduncle_L	0.0028601	0.0235644	0.0108527	0.792137	0.0299093	0.191794	yes	0.184118	0.0171536	0.0657443	0.141391	0.0639426	0.794159	0.0270212	0.0976378	0.284485	4267796	4267796	diffusion
rfMRI_connectivity_ICA25_edge_210	-0.00874125	-0.0179177	0.00826128	0.290011	0.0300924	0.191794	yes	0.18478	-0.167901	0.157292	-0.344188	0.16143	0.285772	0.0329975	0.0976378	0.0277661	4267796	4267796	resting_state_edge
rfMRI_connectivity_ICA100_edge_1229	0.00534929	0.0187679	0.00865769	0.536664	0.0301758	0.191794	yes	0.18478	0.101852	0.166565	0.357405	0.171402	0.540878	0.0370522	0.0976378	0.0282529	4267796	4267796	resting_state_edge
rfMRI_connectivity_ICA100_edge_1372	-0.0127873	-0.0174302	0.00804097	0.111774	0.0301833	0.191794	yes	0.18478	-0.269593	0.183939	-0.367476	0.193348	0.142739	0.057355	0.0976378	0.0230612	4267796	4267796	resting_state_edge
HippSubfield_rh_volume_Whole-hippocampal-head	0.0181289	0.0257468	0.0118823	0.127082	0.0302485	0.191794	yes	0.18478	0.114089	0.0733964	0.162034	0.0726977	0.120085	0.0258225	0.0976378	0.258589	4267796	4267796	structural
aparc-Desikan_lh_volume_precuneus	0.00372054	-0.0186814	0.00862244	0.666109	0.0302656	0.191794	yes	0.18478	0.0262381	0.0612092	-0.131741	0.0619473	0.668169	0.0334481	0.0976378	0.20597	4267796	4267796	structural
IDP_dMRI_ProbtrackX_FA_cgc_l	0.0239329	0.0224609	0.0103731	0.0210429	0.0303645	0.191794	yes	0.185074	0.179762	0.0764125	0.168705	0.0764523	0.0186466	0.0273373	0.0976378	0.181546	4267796	4267796	diffusion
rfMRI_connectivity_ICA100_edge_774	0.00461153	-0.016288	0.00752449	0.539963	0.0304136	0.191794	yes	0.185074	0.0714615	0.11631	-0.252466	0.132412	0.538946	0.0565633	0.0976378	0.0426545	4267796	4267796	resting_state_edge
rfMRI_connectivity_ICA100_edge_311	-0.019381	-0.0168952	0.00780967	0.0130769	0.030513	0.191794	yes	0.185223	-0.280847	0.112884	-0.244823	0.112197	0.0128491	0.0291034	0.0976378	0.0487837	4267796	4267796	resting_state_edge
aparc-Desikan_lh_thickness_paracentral	-0.010407	-0.0194798	0.00900747	0.247937	0.0305696	0.191794	yes	0.185223	-0.0785372	0.0684268	-0.147007	0.0690632	0.25107	0.0332882	0.0976378	0.179854	4267796	4267796	structural
rfMRI_connectivity_ICA100_edge_1417	-0.00461289	-0.0163807	0.00757524	0.542562	0.0305878	0.191794	yes	0.185223	-0.11473	0.188102	-0.407487	0.210703	0.541902	0.05312	0.0976378	0.0165691	4267796	4267796	resting_state_edge
ThalamNuclei_rh_volume_CeM	0.013484	0.0212491	0.00984461	0.170787	0.0308928	0.193031	yes	0.18613	0.0927176	0.067398	0.146115	0.0673237	0.168923	0.0299818	0.0976378	0.216619	4267796	4267796	structural
aseg_lh_volume_VentralDC	0.0234589	0.0325586	0.0150883	0.120001	0.0309381	0.193031	yes	0.18613	0.14005	0.0862112	0.194385	0.0839543	0.10427	0.0205926	0.0976378	0.2873	4267796	4267796	structural
rfMRI_connectivity_ICA100_edge_907	-0.0150619	-0.0171904	0.00797466	0.0589289	0.0311125	0.193031	yes	0.186503	-0.265374	0.142678	-0.302877	0.14376	0.0628926	0.0351327	0.0976378	0.0330022	4267796	4267796	resting_state_edge
rfMRI_connectivity_ICA100_edge_94	-0.000104187	0.0165258	0.00766993	0.989162	0.0311911	0.193031	yes	0.186503	-0.00265442	0.199474	0.425023	0.255893	0.989383	0.0967252	0.0976378	0.0155115	4267796	4267796	resting_state_edge
IDP_dMRI_TBSS_MO_Anterior_corona_radiata_R	-0.0228358	-0.0199721	0.00926988	0.0137613	0.0312001	0.193031	yes	0.186503	-0.156057	0.0629798	-0.136487	0.0628763	0.013216	0.0299525	0.0976378	0.219316	4267796	4267796	diffusion
rfMRI_connectivity_ICA100_edge_1205	0.00439527	-0.018007	0.00835786	0.598969	0.0312011	0.193031	yes	0.186503	0.0574321	0.112295	-0.235205	0.105544	0.609042	0.0258479	0.0976378	0.060033	4267796	4267796	resting_state_edge
rfMRI_connectivity_ICA100_edge_1210	0.017697	0.0180443	0.0083799	0.0347002	0.0312964	0.193191	yes	0.186772	0.397988	0.183858	0.4058	0.184422	0.0304151	0.0277795	0.0976378	0.020266	4267796	4267796	resting_state_edge
rfMRI_connectivity_ICA100_edge_1360	0.00327042	0.016459	0.00765662	0.66928	0.0315831	0.19453	yes	0.188181	0.0785851	0.189326	0.395357	0.22909	0.678085	0.0843891	0.0976378	0.0177747	4267796	4267796	resting_state_edge
aparc-Desikan_rh_thickness_parsopercularis	-0.00862754	-0.0173428	0.00809486	0.286512	0.0321579	0.197632	yes	0.191298	-0.0745033	0.0707267	-0.149764	0.0718258	0.292159	0.0370601	0.0976378	0.13736	4267796	4267796	structural
BA-exvivo_rh_volume_BA3b	0.00670333	0.0187067	0.00876735	0.444523	0.0328692	0.201559	yes	0.194391	0.0518087	0.0681142	0.14458	0.0693923	0.446887	0.0372041	0.0976378	0.171483	4267796	4267796	structural
rfMRI_connectivity_ICA25_edge_137	0.0129795	0.0156295	0.00733407	0.0767677	0.0330828	0.202131	yes	0.195152	0.218477	0.121772	0.263086	0.122627	0.0727894	0.0319188	0.0976378	0.0361563	4267796	4267796	resting_state_edge
rfMRI_connectivity_ICA100_edge_1063	0.00258873	-0.017299	0.00812007	0.749873	0.0331388	0.202131	yes	0.195152	0.0262622	0.0826118	-0.175505	0.0849552	0.750562	0.0388426	0.0976378	0.0995208	4267796	4267796	resting_state_edge
rfMRI_connectivity_ICA100_edge_272	0.0136368	0.0211112	0.00991185	0.168881	0.0331803	0.202131	yes	0.195152	0.12725	0.0957732	0.196993	0.0978439	0.183961	0.0440785	0.0976378	0.117651	4267796	4267796	resting_state_edge
aparc-DKTatlas_lh_volume_precuneus	0.0062362	-0.0185541	0.00873437	0.475237	0.0336486	0.204301	yes	0.197013	0.0438963	0.0620009	-0.130599	0.0627073	0.478949	0.0372808	0.0976378	0.206742	4267796	4267796	structural
rfMRI_connectivity_ICA100_edge_736	0.0131044	0.0195049	0.00918479	0.153652	0.0337023	0.204301	yes	0.197013	0.1918	0.132943	0.28549	0.133039	0.149098	0.03188	0.0976378	0.0478127	4267796	4267796	resting_state_edge
rfMRI_connectivity_ICA100_edge_262	-0.00514969	-0.0167064	0.00786935	0.512855	0.0337565	0.204301	yes	0.197019	-0.0768743	0.11706	-0.249421	0.117245	0.51137	0.0333914	0.0976378	0.0459564	4267796	4267796	resting_state_edge
aparc-a2009s_lh_thickness_S-oc-temp-med+Lingual	-0.00249969	-0.019119	0.00901302	0.781517	0.0339	0.204724	yes	0.197546	-0.0186993	0.0677969	-0.143054	0.0672606	0.782691	0.0334314	0.0976378	0.18295	4267796	4267796	structural
aparc-pial_lh_area_lateralorbitofrontal	0.0167855	0.020557	0.0096954	0.0834007	0.0339818	0.204774	yes	0.197712	0.113482	0.0660775	0.13898	0.0662659	0.0859057	0.0359658	0.0976378	0.224093	4267796	4267796	structural
IDP_dMRI_TBSS_FA_Posterior_thalamic_radiation_L	-0.0062066	-0.0212478	0.0100302	0.536055	0.0341434	0.205258	yes	0.198342	-0.0399551	0.0643105	-0.136802	0.0628991	0.534413	0.0296337	0.0976378	0.247071	4267796	4267796	diffusion
rfMRI_connectivity_ICA25_edge_23	0.000296476	-0.0154506	0.00729632	0.967588	0.0342097	0.205258	yes	0.198416	0.00509868	0.12582	-0.265072	0.128896	0.967676	0.0397364	0.0976378	0.0348089	4267796	4267796	resting_state_edge
aparc-a2009s_lh_volume_G-postcentral	0.00793467	0.0167968	0.00794163	0.317735	0.0344268	0.206116	yes	0.199053	0.0715058	0.0718693	0.151371	0.0727352	0.319764	0.0374221	0.0976378	0.126126	4267796	4267796	structural
rfMRI_connectivity_ICA100_edge_476	0.0183419	0.019471	0.00921029	0.0464302	0.0345107	0.206175	yes	0.199228	0.365144	0.179019	0.387626	0.179852	0.0413809	0.0311425	0.0976378	0.025853	4267796	4267796	resting_state_edge
aparc-DKTatlas_lh_area_entorhinal	0.0133573	0.0210965	0.00999042	0.181218	0.0347145	0.206949	yes	0.199784	0.102536	0.0749564	0.161953	0.073613	0.171331	0.027803	0.0976378	0.173784	4267796	4267796	structural
rfMRI_connectivity_ICA100_edge_605	0.0146349	0.0209192	0.00993015	0.140539	0.0351489	0.209091	yes	0.201347	0.128403	0.0910571	0.183537	0.0927384	0.1585	0.0478071	0.0976378	0.133082	4267796	4267796	resting_state_edge
ThalamNuclei_rh_volume_PuA	0.0216284	0.0210305	0.00999391	0.0304522	0.03535	0.20983	yes	0.201797	0.160551	0.0716431	0.156112	0.0717036	0.025027	0.0294665	0.0976378	0.185864	4267796	4267796	structural
IDP_dMRI_TBSS_L1_Tapetum_L	0.0160043	0.0200773	0.00954831	0.0937116	0.0354914	0.20983	yes	0.201797	0.123421	0.0722752	0.154833	0.0721002	0.0877012	0.0317557	0.0976378	0.172216	4267796	4267796	diffusion
rfMRI_connectivity_ICA100_edge_363	0.00732111	0.0161332	0.00767292	0.340008	0.0354993	0.20983	yes	0.201797	0.111779	0.118981	0.246319	0.123033	0.34749	0.0452783	0.0976378	0.0439498	4267796	4267796	resting_state_edge
[truncated: 3,464 more rows]

## Sheet: Table S5
Supplemental Table 5. Genetic covariance results for cross-sectional memory performance in impaired individuals with APOE region.
[truncated: 3,936 more rows]

[truncated: 13 more sheets: Table S6, Table S7, Table S8, Table S9, Table S10, Table S11, Table S12, Table S13, Table S14, Table S15, Table S16, Table S17, Table S18]
